# Supplementary material for: Deltaproteobacteria (Pelobacter) and Methanococcoides are responsible for choline-dependent methanogenesis in a coastal saltmarsh sediment
Source: ISME J. 2018 Sep 11;13(2):277–89. doi: 10.1038/s41396-018-0269-8 (PMC6331629; doi:10.1038/s41396-018-0269-8)
Supplement: Supplementary file 2 — supplementary table 1 [file 41396_2018_269_MOESM2_ESM.xlsx]

## Sheet: Sheet1
	Time-point	Time-point 0						Time-point 1												Time-point 2												Time-point 3
	Carbon	12C						12C						13C						12C						13C						12C						13C
	Fraction	light			heavy			light			heavy			light			heavy			light			heavy			light			heavy			light			heavy			light			heavy
OTU ID	Taxonomy	A	B	C	A	B	C	B	D	I	B	D	I	B	I	L	B	I	L	C	E	G	C	E	G	F	J	K	F	J	K	F	J	K	F	J	K	D	G	H	D	G	H
OTU514001824	Bacteria, Proteobacteria, Deltaproteobacteria, Desulfuromonadales, Pelobacteraceae	0.00381156	0.0303295	0.0371595	0.0261051	0.0179412	0	1.49357	1.2191	2.20952	2.41305	2.11797	2.41291	0.0759027	0.0247289	0.0369809	63.8904	34.7837	22.238	8.49392	3.18415	12.8478	9.75641	9.33081	9.06126	0.0589058	0.0444609	0.0342689	23.4646	22.7354	42.0822	26.6714	27.1458	31.0257	18.2601	9.53425	16.6711	0.0697934	0.0274697	0.0957784	63.3745	55.2283	73.3399
OTU86340986	Bacteria, Proteobacteria, Epsilonproteobacteria, Campylobacterales, Helicobacteraceae	47.0384	15.7637	17.0971	14.7407	16.4252	16.1174	21.394	27.4024	13.555	7.69496	11.3807	9.36887	12.9143	28.9398	18.4239	1.56461	1.882	2.44634	8.60062	18.4083	2.31015	4.43706	3.57725	2.3398	17.9957	19.2108	30.9962	0.0418363	0.0586756	0.263786	6.71791	5.33561	5.22928	7.54	8.61824	16.1096	23.2726	26.0756	10.3256	0.0926446	0.493762	0.236453
OTU958716325	Bacteria, Proteobacteria, Deltaproteobacteria, Desulfuromonadales, Desulfuromonadaceae, Desulfuromonas	0.0152462	0.00379118	0	0.00435085	0.00448531	0.00838574	2.5446	2.14193	2.32035	5.04443	4.17422	3.83803	0.00722883	0.0211962	0.0739618	6.02318	18.4145	25.9378	16.0437	13.1999	22.2237	16.3097	21.7274	16.7864	0.103085	0.148203	0.0171344	52.9564	57.6753	37.4098	3.91448	2.47569	2.7797	5.63063	3.18669	5.43115	0.00697934	0.0103011	0.0442054	5.05334	8.30339	9.95355
OTU888131762	Archaea, Euryarchaeota, Methanomicrobia, Methanosarcinales, Methanosarcinaceae, Methanococcoides	0	0	0	0	0.00448531	0	10.2268	8.55411	13.1082	17.4085	11.5466	15.797	1.18914	0.614689	2.28172	2.27045	13.9516	14.6538	16.7906	17.5933	16.4549	34.4575	26.5394	40.9623	3.86938	1.92664	0.4078	7.50265	3.6798	3.80805	13.2517	9.62547	7.5534	22.2839	12.0716	18.2721	0.94919	0.556261	5.81669	2.62493	9.586	3.06545
OTU416767937	Bacteria, Proteobacteria, Deltaproteobacteria, Desulfuromonadales, Desulfuromonadaceae	0.766123	4.45843	3.82	3.45893	3.08589	2.83438	2.24381	2.08404	3.49784	2.02237	2.30701	2.27341	5.37102	2.75197	2.84383	0.397035	0.553707	0.638833	1.75246	0.742639	1.30689	1.13164	1.124	0.793526	3.284	2.31567	3.13903	0.03068	0.0502934	0.0701557	3.11995	3.20069	3.42346	1.69759	1.96964	1.50735	6.23255	5.11623	4.54947	0.0561482	0.28048	0.0900774
OTU468645655	Bacteria, Proteobacteria, Epsilonproteobacteria, Campylobacterales, Helicobacteraceae	8.1148	2.95333	3.01364	2.47564	2.91994	2.91405	3.89988	5.03984	2.43117	1.02268	2.19127	1.89263	2.07829	5.45095	3.20994	0.208811	0.33888	0.59039	1.53259	3.20058	0.425729	0.655329	0.553854	0.539472	3.21405	3.52723	5.72976	0.00278909	0.0195585	0.0505121	1.24023	0.965554	0.822026	1.11604	1.15254	2.71725	4.14224	4.71105	1.76453	0.0280741	0.111023	0.033779
OTU56775807	Bacteria, Proteobacteria, Gammaproteobacteria, Marinicellales, Marinicellaceae	0.731819	4.54942	4.02809	2.68013	2.34133	2.87212	1.98797	1.98188	2.92294	1.90363	2.26457	2.25833	4.33007	2.65659	3.77575	0.35292	0.357035	0.429925	1.67809	0.621057	1.41249	0.840739	0.814491	0.567701	3.60798	3.63468	2.83746	0.0139454	0.0139704	0.0224498	2.19301	2.58595	2.74669	1.67742	1.46218	1.1865	4.4598	3.77708	4.32845	0.0421112	0.222047	0.033779
OTU427175452	Bacteria, Proteobacteria, Deltaproteobacteria, Desulfobacterales, Desulfobacteraceae	0.606038	2.70311	2.59745	3.01949	3.29222	2.29769	1.77707	1.2872	2.37229	4.60012	2.22599	3.32906	1.56504	1.02801	2.22995	0.602906	1.19818	1.2595	1.83329	1.18954	2.05274	1.67828	1.61921	1.27968	2.0028	1.78214	0.93554	0.108774	0.164851	0.165568	1.43402	1.70726	1.30072	1.99677	2.96306	1.18984	0.523451	0.614634	2.50129	0.199326	0.701201	0.230823
OTU195236507	Bacteria, Proteobacteria, Deltaproteobacteria, Desulfuromonadales, Desulfuromonadaceae, Desulfuromonas	0	0	0	0	0	0	0.653437	0.507389	0.516017	1.44017	0.732996	0.810587	0	0.0176635	0.0147924	2.24987	2.62632	4.42036	2.81298	1.69558	6.55754	2.64369	2.97126	5.18772	0.0184081	0.0222305	0.00342689	5.34111	6.56608	2.53403	0.300368	0.447696	0.386253	0.463897	0.614974	0.748663	0	0	0.00368378	0.3032	0.929091	0.315271
OTU545548650	Bacteria, Proteobacteria, Epsilonproteobacteria, Campylobacterales, Helicobacteraceae	5.52295	2.02449	2.3522	1.77515	2.16192	2.24319	2.79353	3.06817	1.72121	1.44017	1.46213	1.29694	1.57588	3.70226	2.54059	0.164696	0.199697	0.260377	1.22219	2.15891	0.306921	0.495493	0.394214	0.307374	2.30469	2.35643	3.88952	0.0111564	0.00838223	0.0420934	0.781603	0.654839	0.594236	0.853839	1.01492	1.68783	2.57887	3.12811	1.13461	0.0252667	0.0671984	0.0450387
OTU359609905	Bacteria, Proteobacteria, Deltaproteobacteria, Desulfobacterales, Desulfobacteraceae, Desulfococcus	1.61229	2.60833	2.85385	2.14062	2.09913	1.88679	2.84885	2.64592	2.46234	1.38272	1.84021	1.98311	1.0771	4.70202	3.08051	0.138227	0.332829	0.557086	1.66516	2.14248	0.762351	0.86951	0.687431	0.633566	3.61903	4.32382	1.79569	0.0278909	0.0195585	0.0308685	0.500614	0.481107	0.548018	0.564744	0.653679	0.631684	2.12172	1.97782	1.23775	0.0252667	0.0934934	0.0140746
OTU192475212	Bacteria, Proteobacteria, Deltaproteobacteria, Desulfuromonadales, Desulfuromonadaceae	0.449764	3.30212	3.12512	1.98399	2.03633	1.97904	1.29304	1.37915	2.19221	1.57423	1.85178	1.44021	2.59515	1.58971	2.07833	0.473502	0.441755	0.572224	1.12196	0.40418	1.26398	0.754427	0.765622	0.702569	2.35623	1.7488	2.08355	0.0251018	0.0447052	0.0926056	1.78606	2.33537	2.10954	1.02528	1.6342	0.721925	2.83012	2.59245	2.71863	0.0729927	0.213282	0.0647431
OTU161289300	Bacteria, Proteobacteria, Deltaproteobacteria, Desulfobacterales, Desulfobulbaceae	0.56411	2.51355	2.24072	1.33571	1.12581	1.55136	1.83585	1.91037	2.871	1.30228	1.67432	1.56085	6.01439	1.54026	2.61455	0.764661	0.462935	0.690302	1.44206	1.01538	0.867958	0.748034	0.566886	0.445378	1.68986	1.42275	2.17265	0.0195236	0.036323	0.0589308	1.59227	1.40991	1.71998	1.1631	0.903109	0.98262	2.07635	1.98125	3.65063	0.0364964	0.28048	0.0619282
OTU204699563	Bacteria, Bacteroidetes, Bacteroidia, Bacteroidales	1.57798	2.02828	1.75021	0.91803	1.23795	1.34591	2.36482	1.97167	1.65541	1.038	0.678986	1.10843	1.29757	2.72724	1.94519	0.105876	0.187595	0.169548	1.18986	1.58386	0.646843	0.50828	0.374666	0.442242	2.79066	3.38644	2.71752	0.00557818	0.0111763	0.0308685	0.859118	0.818549	0.670166	0.742907	0.559068	0.598262	2.87549	3.71871	2.19554	0.00842223	0.0993368	0.0197044
OTU75422669	Bacteria, Proteobacteria, Deltaproteobacteria, Desulfobacterales, Desulfobacteraceae, Desulfosarcina	0.529806	2.34295	2.20728	1.70989	1.47567	1.40881	1.56963	1.60049	1.94286	1.38272	1.40812	1.63625	1.6301	1.40601	1.77508	0.332333	0.475038	0.429925	1.31273	0.650631	0.937263	0.786395	0.475663	0.435969	1.31065	1.51167	1.60378	0.0390472	0.0419111	0.0448997	0.807441	0.861983	0.72959	0.847116	0.550467	0.651738	1.36097	1.46963	1.93399	0.0589556	0.21036	0.0591133
OTU756293885	Bacteria, Proteobacteria, Deltaproteobacteria, Desulfobacterales, Desulfobulbaceae	0.747065	1.37999	1.27457	1.35747	1.79412	1.49266	1.22735	1.04883	1.39221	0.999694	1.24224	1.81722	1.08794	0.727735	1.40158	0.658785	1.73676	1.67126	1.33859	1.79745	0.851457	1.05492	1.04581	0.937804	1.63832	1.5339	0.534594	0.0697272	0.192791	0.162761	0.519992	0.571314	0.531511	0.742907	0.645078	0.868984	0.331519	0.436081	1.12724	0.103874	0.499606	0.168895
OTU267504754	Bacteria, Proteobacteria, Gammaproteobacteria, Thiotrichales, Piscirickettsiaceae	0.289678	1.83872	1.71677	1.99704	1.5878	2.12159	0.608491	0.749166	1.25368	1.81554	1.52386	1.59478	2.57346	0.635885	1.48663	0.261749	0.25416	0.293681	0.588464	0.151157	1.29039	0.572214	0.615756	0.323056	1.27384	1.08188	1.08632	0.00836727	0.0139704	0.0112249	1.48246	1.96118	1.62755	0.655506	0.455855	0.511364	1.54941	1.16059	2.29868	0.00842223	0.178222	0.0309641
OTU894900708	Bacteria, Proteobacteria, Deltaproteobacteria, Desulfuromonadales, Pelobacteraceae, Pelobacter	0.00381156	0.00379118	0.00371595	0.00870171	0.0179412	0.00419287	0.148665	0.0885378	0.169697	0.432818	0.23533	0.252601	0.00361441	0	0.0184904	3.99388	3.27988	2.11027	0.378298	0.134727	0.468631	0.437952	0.518017	0.379513	0	0	0	1.35271	1.15954	2.37407	0.894645	0.634793	0.769205	0.379857	0.460156	0.344251	0.00348967	0	0.00368378	2.36665	2.53309	2.59536
OTU883077493	Bacteria, Proteobacteria, Epsilonproteobacteria, Campylobacterales, Helicobacteraceae	2.97683	1.90696	2.4228	2.01009	2.62391	2.18029	1.37602	0.861541	0.831169	1.08779	0.775433	0.772885	0.24578	1.49433	1.21667	0.0529381	0.136157	0.208907	0.591697	0.929942	0.349823	0.367624	0.403988	0.329329	1.34379	1.3857	0.764196	0	0	0.0140311	0.245462	0.304033	0.188175	0.332795	0.700985	0.254011	0.694444	0.762284	0.504678	0.00561482	0.0233734	0.0168895
OTU665418869	Bacteria, Proteobacteria, Gammaproteobacteria, Chromatiales	0.182955	1.48993	1.34146	1.20954	1.53398	1.27044	0.591205	0.718518	0.969697	1.18355	0.906601	0.968934	1.75661	0.731268	1.25365	0.173519	0.160363	0.172576	0.55613	0.230021	0.650144	0.37082	0.403988	0.2666	1.2223	0.889218	0.843014	0	0.0223526	0.00841869	0.985078	0.995623	1.13565	0.588275	0.541866	0.477941	1.54941	1.18463	1.60613	0.0112296	0.0671984	0.033779
OTU182171626	Bacteria, Proteobacteria, Deltaproteobacteria, Desulfobacterales, Desulfobulbaceae	0.400213	1.00845	1.07763	0.896276	0.753532	1.14046	1.41405	0.997753	1.3645	1.28313	0.94518	1.20645	1.05541	0.876108	1.10573	0.470561	0.593041	0.529837	1.08316	1.2914	0.683146	0.469919	0.501727	0.379513	1.13762	1.04483	0.483191	0.0223127	0.0698519	0.0617371	0.519992	0.467742	0.472087	0.692484	0.765493	0.762032	0.348967	0.456684	1.23407	0.0842223	0.335992	0.0731879
OTU120017386	Bacteria, Proteobacteria, Deltaproteobacteria, Desulfobacterales, Desulfobulbaceae	0.449764	1.00087	0.921556	0.656979	0.502355	0.595388	1.14784	0.936457	1.18095	0.459629	0.678986	0.855829	2.49033	1.18345	1.25365	0.299982	0.284418	0.351207	0.740429	0.785358	0.409227	0.393197	0.338828	0.15996	1.13394	1.03742	1.21655	0.00836727	0.0195585	0.0392872	0.652413	0.648157	0.627249	0.618529	0.567669	0.511364	1.36795	1.49366	1.84558	0.0308815	0.137318	0.0422238
OTU986713989	Bacteria, Acidobacteria, OS-K	0.0647965	0.746863	0.754338	2.10581	1.08993	1.25786	0.169409	0.350746	0.512554	1.61253	2.14884	1.25924	2.17588	0.187233	1.1649	0.2941	0.242057	0.287626	0.258665	0.0624343	0.623742	0.482706	0.381182	0.247781	0.25035	0.218599	0.431788	0.00836727	0.0139704	0.0336748	1.43079	1.7841	1.99399	0.722738	0.670881	0.902406	0.540899	0.412045	2.23606	0.0449186	0.143162	0.0309641
OTU262969746	Bacteria, Proteobacteria, Gammaproteobacteria, Alteromonadales, OM60	0.278244	1.46719	1.60158	1.18778	1.45773	1.42977	0.497856	0.657223	0.910823	0.712425	1.08792	0.833208	1.77468	0.685343	1.21667	0.182342	0.133132	0.227073	0.475297	0.161015	0.627042	0.297296	0.270411	0.232099	0.861498	0.863283	0.887564	0.00278909	0.0111763	0.0168374	0.994768	1.26959	1.29742	0.531128	0.442954	0.464572	1.14461	0.930536	1.78295	0.0168445	0.0905718	0.00844476
OTU681469582	Bacteria, Actinobacteria, Acidimicrobiia, Acidimicrobiales, koll13	0.125781	0.648292	0.639144	2.74539	1.64611	1.5304	0.172867	0.439284	0.384416	0.582197	3.18275	1.17629	2.1072	0.236691	1.42376	0.397035	0.245083	0.224046	0.155199	0.0460042	0.613841	0.313279	0.390956	0.156823	0.235623	0.166728	0.589425	0.00557818	0.00838223	0.0224498	0.865577	1.19943	1.29081	0.480705	0.567669	0.601604	0.254746	0.363973	1.9082	0.0533408	0.0876501	0.0168895
OTU252992260	Bacteria, Proteobacteria, Gammaproteobacteria, Thiotrichales, Thiotrichaceae	0.613661	1.40653	1.42693	1.0355	0.968827	1.00629	1.04066	0.888783	0.845022	0.386855	0.667413	0.599457	0.675895	1.40248	1.03916	0.0794071	0.096823	0.10294	0.62403	0.621057	0.30032	0.297296	0.19222	0.122322	1.1413	1.5339	1.30564	0	0.00279408	0.0224498	0.390802	0.340784	0.356542	0.389942	0.74399	0.300802	1.65061	1.56577	0.670449	0.0112296	0.0525901	0.0140746
OTU787520275	Bacteria, Proteobacteria, Deltaproteobacteria, Desulfobacterales, Desulfobacteraceae, Desulfobacter	0	0.00379118	0.00371595	0	0.0313972	0.0125786	0.0760614	0.0442689	0.107359	0.417497	0.0462945	0.147037	0.00361441	0.0035327	0.00369809	1.26169	1.14675	1.14748	0.255432	0.312171	0.161711	0.390001	0.306249	0.36383	0	0.00741015	0.00342689	1.43917	0.880134	1.33577	0.313287	0.497812	0.40276	1.37824	1.02782	0.578209	0.00348967	0.0137348	0.0147351	2.07187	4.52567	1.73118
OTU51472185	Bacteria, Proteobacteria, Gammaproteobacteria, Chromatiales	0.17152	1.00845	1.12222	0.86582	0.731106	0.800839	0.456368	0.497174	0.834632	0.639651	0.609544	0.625848	1.31203	0.607624	0.854258	0.123522	0.118003	0.105967	0.345965	0.184017	0.511534	0.207787	0.263895	0.276009	0.835726	0.796591	0.692231	0	0.00838223	0.0196436	0.639494	0.738365	0.782411	0.305903	0.215026	0.277406	1.21441	1.01638	1.06093	0.00280741	0.0818068	0.00562984
OTU988815386	Bacteria, Proteobacteria, Deltaproteobacteria, Desulfuromonadales, Desulfuromonadaceae	0.0266809	0.113735	0.130058	0.20449	0.139045	0.163522	0.172867	0.258803	0.294372	0.206833	0.374214	0.395868	0.0253009	0.0777193	0.0998484	2.57044	1.85779	2.16779	0.278065	0.115011	0.240916	0.319673	0.309507	0.207007	0.106767	0.0926269	0.0342689	0.518771	0.553227	1.3498	0.400491	0.39424	0.415965	0.437004	0.0301036	0.501337	0.0488554	0.0274697	0.0884108	0.631668	1.44915	1.02182
OTU266835370	Bacteria, H-178	0.213447	0.113735	0.130058	0.117473	0.215295	0.238994	1.09252	0.708302	1.25368	0.432818	0.505382	1.28186	0.227708	0.62882	0.59909	0.167637	0.614221	0.405704	0.782462	1.39327	0.567638	0.655329	0.475663	0.705705	1.66041	1.96369	0.15421	0.0753054	0.106175	0.0673495	0.13565	0.210484	0.0858341	0.386581	0.700985	0.675134	0.0977108	0.12018	0.353643	0.0701853	0.22789	0.0450387
OTU614974208	Bacteria, Firmicutes, Clostridia, Clostridiales, Dehalobacteriaceae, Dehalobacterium	0	0	0	0	0	0	0	0	0	0	0	0	0	0	0	0	0	0	0	0	0	0	0	0	0	0	0	0	0	0	0.00322977	0	0	0	0	0	0.0139587	0	0	15.7973	0	0
OTU195620725	Bacteria, Proteobacteria, Alphaproteobacteria, Rhizobiales, Methylobacteriaceae, Methylobacterium	0.00381156	0	0	0	0	0	0	0	0	0.302589	0	0	0	0	0	0	0	0	0	0	0	0.00959018	0.0162898	0	0	0	0.00342689	0.00278909	0	0	0	0	0	0.0201694	2.11156	0	0	0	0	0.00280741	0	0
OTU959771167	Bacteria, Proteobacteria, Gammaproteobacteria, Chromatiales, Chromatiaceae, Halochromatium	0.110535	0.788566	0.795214	1.20519	0.879121	0.985325	0.335362	0.34734	0.467532	0.827333	1.13422	0.705022	1.03372	0.27555	0.776598	0.155873	0.14826	0.145327	0.278065	0.0657203	0.59734	0.297296	0.188962	0.131732	0.541197	0.459429	0.356396	0.00557818	0.0111763	0.00561246	0.623345	0.78848	0.775808	0.258841	0.0172021	0.457888	0.307091	0.357106	1.09408	0.0168445	0.0555117	0.0112597
OTU479927390	Bacteria, Proteobacteria, Epsilonproteobacteria, Campylobacterales, Helicobacteraceae	1.31499	0.970543	1.28944	1.02245	1.27831	1.10692	0.864334	0.561874	0.588745	0.398345	0.474519	0.588147	0.195178	0.982089	0.665656	0.035292	0.0786687	0.0938569	0.446198	0.489616	0.178212	0.217377	0.149866	0.156823	0.787865	1.05965	0.57229	0.00557818	0.00558815	0.0140311	0.164718	0.187097	0.145258	0.211779	0.404249	0.160428	0.387353	0.436081	0.320489	0.00561482	0.026295	0.0112597
OTU254004755	Bacteria, Proteobacteria, Deltaproteobacteria, Desulfobacterales, Desulfobulbaceae	0.487879	0.508018	0.613132	0.422033	0.426105	0.461216	0.615406	0.62317	0.474459	0.333231	0.320204	0.324235	0.766256	0.766595	0.610185	0.0705841	0.1059	0.181659	0.407398	0.736067	0.15181	0.281312	0.17593	0.15996	0.662691	0.815117	0.942394	0.0139454	0.00279408	0.00841869	0.28099	0.307374	0.260804	0.386581	0.765493	0.317513	1.41681	1.15029	0.692551	0.0140371	0.0671984	0.0168895
OTU311177693	Bacteria, Proteobacteria, Gammaproteobacteria, Pseudomonadales, Pseudomonadaceae, Pseudomonas	0.034304	0.0151647	0	0.0522102	0.197354	0.553459	0.0138293	0.0102159	0.0034632	4.42393	0	0.361936	0.0144577	0.00706539	0.0147924	0.223516	0.0121029	0.184686	0	0.00657203	0.00660044	0.0511476	0.162898	0.134868	0.00368161	0	0.0205613	0.00278909	0.00558815	0.0196436	0.00645953	0	0.00660262	0.463897	6.67871	0.250668	0.00348967	0	0	0.00842223	0.00584334	0.00281492
OTU464605278	Bacteria, Proteobacteria, Deltaproteobacteria, Myxococcales	0.125781	0.561095	0.557393	1.5228	0.816327	1.20755	0.138293	0.251992	0.329004	0.275778	1.36955	0.806816	1.43492	0.158971	1.02067	0.108817	0.157337	0.190741	0.142266	0.0492902	0.481832	0.290902	0.286701	0.131732	0.191444	0.170433	0.476337	0.00836727	0.00838223	0.0112249	0.542601	0.708296	0.617345	0.389942	0.0344042	0.32754	0.136097	0.202589	1.17881	0.0112296	0.0496684	0.00844476
OTU301978579	Bacteria, Proteobacteria, Betaproteobacteria, Methylophilales, Methylophilaceae, Methylotenera mobilis	0	0	0	0.0130526	0.00448531	0.00838574	0.00345734	0.0068106	0	0	0.00385788	0	0	0	0.00739618	0	0	0	0	0.00657203	0	0	0	0	0.00736323	0	0.0171344	0	0	0	0.00322977	0	0.00330131	0	0	0	0	0	0	0	0	0.00281492
OTU398590569	Bacteria, Proteobacteria, Deltaproteobacteria, Desulfobacterales, Desulfobacteraceae, Desulfococcus	0.442141	0.591424	0.635428	0.626523	0.470958	0.570231	0.850505	0.486958	0.495238	0.888617	0.497666	0.482582	0.549391	0.710072	0.636071	0.02941	0.151286	0.172576	0.472064	0.657203	0.198013	0.239754	0.241089	0.15996	0.688462	0.663209	0.695658	0.0111564	0	0.0196436	0.239003	0.227189	0.234393	0.45045	0.404249	0.247326	0.708403	0.587165	0.51573	0.0196519	0.0496684	0.0197044
OTU707530043	Bacteria, Proteobacteria, Deltaproteobacteria, Desulfuromonadales, Desulfuromonadaceae	0	0.00758236	0.0111479	0.00435085	0	0	0.197068	0.163454	0.405195	0.15704	0.239188	0.180968	0.0144577	0.00706539	0.00739618	0.529381	0.653555	0.887099	0.775996	0.299027	0.953764	0.572214	0.511501	0.711978	0.0110448	0.0333457	0.00685377	0.658225	0.631461	0.583696	1.20793	1.09251	1.15216	0.305903	0.0344042	0.437834	0.00697934	0.0137348	0.0147351	0.322852	0.531744	0.357495
OTU536303984	Bacteria, Proteobacteria, Deltaproteobacteria, Desulfuromonadales, Pelobacteraceae	0	0	0	0.00435085	0.00448531	0	0.0276587	0.0476742	0.0519481	0.0574537	0.0385788	0.0113105	0	0	0.00369809	0.385271	0.995461	0.947652	0.336265	0.170873	0.471932	0.326066	0.33557	0.379513	0	0.00370508	0	1.68461	1.1791	1.93069	0.297138	0.19712	0.237694	0.181525	0.0258031	0.183824	0.00348967	0	0.00368378	0.668164	0.885266	1.17101
OTU386625660	Bacteria, Proteobacteria, Gammaproteobacteria, Chromatiales	0.129593	0.652083	0.631712	0.622172	0.686253	0.536688	0.203983	0.408636	0.315152	0.114907	0.501524	0.297843	1.42408	0.35327	0.795089	0.132345	0.0665658	0.0968846	0.258665	0.0920084	0.207914	0.169427	0.162898	0.0658658	0.460202	0.307521	1.10346	0.00278909	0.00558815	0.0168374	0.322977	0.29401	0.422568	0.309264	0.223627	0.220588	0.485064	0.707345	0.769911	0	0.0438251	0.0225194
OTU686939594	Bacteria, Proteobacteria, Deltaproteobacteria, Desulfobacterales, Desulfobacteraceae, Desulfococcus	0.251563	0.553513	0.613132	0.700487	0.811841	0.78826	0.425252	0.299666	0.374026	0.670293	0.30863	0.501433	0.314454	0.597025	0.477053	0.032351	0.0998487	0.124133	0.368598	0.397608	0.257417	0.281312	0.280185	0.219553	0.839408	0.837347	0.349543	0.00278909	0.0139704	0.0252561	0.148569	0.170392	0.128751	0.27901	0.920311	0.227273	0.275684	0.288432	0.342592	0.0224593	0.0671984	0.0140746
OTU96701751	Bacteria, Proteobacteria, Gammaproteobacteria, Marinicellales, Marinicellaceae	0.102912	0.633127	0.601984	0.404629	0.426105	0.415094	0.217812	0.292856	0.470996	0.264287	0.378072	0.45242	0.856616	0.342671	0.595392	0.105876	0.0574887	0.0726634	0.242499	0.0690063	0.250817	0.159836	0.114029	0.0752752	0.371843	0.363097	0.431788	0.0111564	0.00279408	0.00280623	0.474776	0.611406	0.557921	0.228587	0.0301036	0.153743	0.861949	0.93397	0.762543	0.0112296	0.0379817	0
OTU232729620	Bacteria, Proteobacteria, Deltaproteobacteria, Desulfobacterales, Desulfobacteraceae	0.182955	0.401865	0.490506	0.317612	0.296031	0.331237	0.515143	0.446094	0.519481	0.15321	0.351067	0.346856	0.719268	0.53697	0.506638	0.11764	0.0816944	0.0726634	0.320098	0.364748	0.207914	0.195	0.237831	0.156823	0.416022	0.500185	0.57229	0.0111564	0.0139704	0.0196436	0.287449	0.29401	0.237694	0.339519	0.0258031	0.237299	0.771217	0.669574	0.677816	0.00842223	0.0438251	0.0112597
OTU326361996	Bacteria, Proteobacteria, Deltaproteobacteria, Desulfobacterales, Desulfobacteraceae, Desulfococcus	0.34304	0.462524	0.579689	0.482945	0.43059	0.398323	0.663809	0.602738	0.498701	0.348552	0.343351	0.456191	0.253009	1.05274	0.584298	0.017646	0.0726172	0.108995	0.362131	0.568481	0.188113	0.188607	0.136835	0.128595	0.732641	0.981845	0.445495	0.00836727	0.00558815	0.0140311	0.106582	0.147005	0.132052	0.100847	0.0387047	0.0935829	0.450168	0.48072	0.169454	0	0.00876501	0.00562984
OTU270213051	Bacteria, Proteobacteria, Gammaproteobacteria, Marinicellales, Marinicellaceae	0.0647965	0.48148	0.393891	0.300209	0.497869	0.507338	0.169409	0.279234	0.408658	0.31408	0.428224	0.320464	0.83493	0.303812	0.52143	0.041174	0.0786687	0.0787187	0.203699	0.0690063	0.201313	0.16623	0.136835	0.0846846	0.312937	0.251945	0.335835	0.00278909	0	0.00561246	0.578128	0.614747	0.633852	0.258841	0.0731088	0.213904	0.823562	0.669574	0.843587	0.00280741	0.0438251	0.0140746
OTU660169894	Bacteria, Chloroflexi, Anaerolineae, GCA004	0.141028	0.348789	0.341868	0.243648	0.601032	0.238994	0.373392	0.238371	0.34632	0.218324	0.316346	0.271452	0.578306	0.413325	0.536223	0.0735251	0.0726172	0.0484423	0.303932	0.147871	0.234316	0.0543444	0.0781912	0.047047	0.312937	0.422379	0.57229	0.00278909	0	0.0112249	0.255151	0.280645	0.300419	0.225225	0.890208	0.170455	1.12018	0.751983	1.01672	0.00842223	0.0409034	0.0140746
OTU471436385	Bacteria, Proteobacteria, Deltaproteobacteria, Syntrophobacterales, Syntrophobacteraceae	0.0991005	0.526974	0.594552	0.591716	0.390222	0.461216	0.2593	0.28264	0.4329	0.451969	0.486092	0.380787	0.766256	0.3674	0.506638	0.0794071	0.1059	0.121106	0.297465	0.0690063	0.264018	0.214181	0.17593	0.131732	0.423386	0.322342	0.520887	0.00278909	0.00279408	0.0168374	0.297138	0.320738	0.303721	0.23531	0.146218	0.187166	0.478085	0.45325	0.537832	0.00561482	0.03506	0.00844476
OTU49329624	Bacteria, Proteobacteria, Deltaproteobacteria, Desulfobacterales, Desulfobacteraceae, Desulfobacter	0	0.00758236	0.00371595	0	0	0	0.0172867	0.0204318	0.0380952	0.0114907	0.0115736	0.045242	0.00361441	0	0	0.517617	0.399395	0.336068	0.109933	0.239879	0.0759051	0.233361	0.146608	0.194461	0	0	0	0.697272	0.603521	0.620177	0.219624	0.320738	0.234393	0.789969	0.541866	0.360963	0	0.00343371	0.00736757	0.957327	1.70333	0.768473
