# Supplementary material for: Deltaproteobacteria (Pelobacter) and Methanococcoides are responsible for choline-dependent methanogenesis in a coastal saltmarsh sediment
Source: ISME J. 2018 Sep 11;13(2):277–89. doi: 10.1038/s41396-018-0269-8 (PMC6331629; doi:10.1038/s41396-018-0269-8)
Supplement: Supplementary file 3 — supplementary table 2 [file 41396_2018_269_MOESM3_ESM.xlsx]

## Sheet: Fig S2
							Bin relative abundance, per sample
Bin	Taxonomy	Number of contigs	Combined contig length (bp)	COG gene count	SpecI identification, % similarity	Estimation of contamination	Time-point 0			Time-point 3, light			Time-point 3, heavy
							A	B	C	D	G	H	D	G	H
1	Euryarchaeota, Methanomicrobia, Methanosarcinales, Methanosarcinaceae, Methanococcoides burtonii	173	271429	3	Methanococcoides burtonii (70%)	0.93	0.0264273	0.0142689	0.0192678	17.2131	5.76984	5.07644	1.14581	1.11938	1.71033
2	Deltaproteobacteria, Desulfuromonadales, Desulfuromonadaceae, Pelobacteraceae, Pelobacter	514	833640	4	Unknown	3.83	0.00811074	0.00786202	0.0109825	0.0154182	0.0148419	0.0248778	1.10463	0.770345	1.47621
3	Virus (Euryarchaeota)	321	617542	0	Unknown	0	0.0268011	0.0143941	0.0226506	1.33288	3.79857	5.45705	0.0734952	0.777819	1.75452
4	Deltaproteobacteria, Desulfobacterales, Desulfobacteraceae, Desulfobacter	319	914832	9	Unknown	1.27	0.00713884	0.00731665	0.00781369	0.0264387	0.0188101	0.0486315	1.92534	2.05409	2.26699
5	Deltaproteobacteria, Desulfuromonadales, Desulfuromonadaceae, Pelobacteraceae, Pelobacter	299	575697	5	Unknown	0	0.00735531	0.00672111	0.0115025	0.0205913	0.0135467	0.0196881	1.21941	1.21311	1.44795
6	Deltaproteobacteria, Desulfuromonadales, Desulfuromonadaceae, Pelobacteraceae, Pelobacter	185	359594	4	Unknown	0	0.00663854	0.00816208	0.0143034	0.045305	0.0308179	0.0680522	1.11249	1.363	0.913368
7	Deltaproteobacteria, Desulfuromonadales, Desulfuromonadaceae, Pelobacteraceae	577	1013915	6	Unknown	4.55	0.0117406	0.00806101	0.0126792	0.027356	0.0226664	0.0374683	1.05277	0.793868	1.91645
8	Deltaproteobacteria, Desulfuromonadales, Desulfuromonadaceae, Pelobacteraceae, Pelobacter	264	450665	3	Unknown	0	0.00958012	0.0106705	0.0111565	0.0287558	0.0123159	0.0258425	1.20922	1.38023	1.12437
9	Deltaproteobacteria, Desulfobacterales, Desulfobacteraceae, Desulfobacter	218	358098	3	Unknown	2.68	0.0106415	0.00725204	0.00802066	0.0420756	0.0236826	0.0614975	1.03471	1.08182	0.927374
10	Deltaproteobacteria, Desulfobacterales, Desulfobacteraceae, Desulfobacter	293	565210	5	Unknown	0	0.00931468	0.00780697	0.0116958	0.0269855	0.0190623	0.035524	1.21146	1.53452	1.07518
11	Deltaproteobacteria, Desulfobacterales, Desulfobacteraceae, Desulfococcus multivorans	583	957114	0	Unknown	0	0.705003	0.963054	0.799779	0.260258	0.223521	0.643816	0.369279	0.437753	0.391468
12	Proteobacteria, Epsilonproteobacteria, Campylobacterales, Helicobacteraceae, Sulfurimonas gotlandica GD1	692	1021937	12	Campylobacterales bacterium GD1 (62%)	1.51	0.959938	0.881325	0.840801	0.236088	0.103045	0.106946	0.0160271	0.020148	0.0238431
13	Deltaproteobacteria, Desulfobacterales, Desulfobacteraceae, Desulfobacula toluolica Tol2	237	526324	1	Unknown	0	0.013342	0.00859719	0.0143619	0.0318218	0.0290273	0.042145	1.09409	1.46792	0.86746
14	Deltaproteobacteria, Desulfovibrionales, Desulfovibrionaceae, Desulfovibrio salexigens	2413	3502099	6	Desulfovibrio salexigens (65%)	29.35	0.0165909	0.0143571	0.0179321	0.0282528	0.0209312	0.0403072	0.48092	0.390845	1.36857
15	Deltaproteobacteria, Desulfobacterales, Desulfobacteraceae	379	834113	1	Unknown	0	1.01846	1.11838	1.13877	0.345417	0.284499	0.863833	0.355317	0.553663	0.377329
16	Deltaproteobacteria, Desulfobacterales, Desulfobacteraceae, Desulfobacula toluolica Tol2	154	269749	1	Unknown	0	0.00955749	0.0067254	0.00871178	0.100694	0.0857254	0.140844	0.993793	1.02175	1.09403
17	Deltaproteobacteria, Desulfovibrionales, Desulfovibrionaceae, Desulfovibrio salexigens	234	408517	1	Desulfovibrio salexigens (86%)	0	0.0136015	0.0120795	0.0163243	0.0464743	0.0205753	0.0121901	1.50422	0.459345	0.0515625
18	Virus (Methanococcoides)	123	238283	0	Unknown	0	0.022969	0.0207907	0.02723	0.13344	0.128845	1.29868	0.0395508	0.121659	1.53076
19	Virus (Methanococcoides)	209	305457	0	Unknown	0	0.0221918	0.0166919	0.0245856	1.34704	0.438088	1.3767	0.225091	0.229901	0.444973
20	Deltaproteobacteria, Desulfovibrionales, Desulfovibrionaceae, Desulfovibrio salexigens DSM 2639	1133	1644385	0	Unknown	5.49	0.0347226	0.0249859	0.0341563	0.100971	0.0503685	0.0342368	0.606248	0.375408	0.0673629
21	Deltaproteobacteria, Desulfuromonadales, Desulfuromonadaceae, Pelobacteraceae	659	1008392	3	Unknown	0	0.0101494	0.00710526	0.00851105	0.144301	0.107104	0.230584	0.810271	0.871352	1.7742
22	Deltaproteobacteria, Desulfobacterales, Desulfobacteraceae, Desulfobacter	518	869347	4	Unknown	1.65	0.0112577	0.00818469	0.0102723	0.0249881	0.0224822	0.0359712	1.12072	1.12452	0.892708
23	Deltaproteobacteria, Desulfobacterales	1293	2044340	12	Unknown	8.55	0.49791	0.902094	0.870039	0.876753	0.751913	0.201214	0.0181907	0.0299848	0.026345
24	Deltaproteobacteria, Desulfobacterales, Desulfobacteraceae, Desulfobacter	454	896113	12	Unknown	0	0.0102329	0.0106013	0.0123539	0.0240452	0.0179095	0.0174711	0.792163	1.1981	0.557293
25	Deltaproteobacteria, Desulfobacterales	1890	3003922	16	Unknown	12.91	0.698962	0.80482	1.06253	0.50788	0.688637	0.200444	0.0179291	0.0341016	0.026639
26	Deltaproteobacteria, Desulfovibrionales, Desulfovibrionaceae, Desulfovibrio salexigens	344	583713	6	Desulfovibrio salexigens (81%)	1.78	0.0158396	0.0119656	0.0154577	0.0457819	0.0169149	0.0172887	1.22857	0.315564	0.137136
27	Deltaproteobacteria, Desulfobacterales, Desulfobacteraceae, Desulfobacula toluolica Tol2	121	223011	0	Unknown	1.79	0.0102738	0.0136745	0.0111965	0.0582185	0.0464122	0.10218	0.892466	1.34289	0.89251
28	Gammaproteobacteria	437	774774	1	Unknown	0	1.06352	0.920657	0.973094	1.5272	1.2974	0.448187	0.0151649	0.0370193	0.0345438
29	Deltaproteobacteria, Desulfuromonadales, Desulfuromonadaceae, Pelobacteraceae, Pelobacter	114	224647	0	Unknown	0	0.00960084	0.0196054	0.0150817	0.0215119	0.011452	0.0179752	1.01839	1.01097	1.09305
30	Deltaproteobacteria, Desulfobacterales, Desulfobacteraceae, Desulfosarcina cetonica	696	1223063	9	Unknown	5.04	1.09952	1.04811	1.18319	1.21706	1.12728	0.370328	0.0196799	0.0499658	0.0241263
31	Deltaproteobacteria, Desulfovibrionales, Desulfovibrionaceae, Desulfovibrio salexigens	778	2760487	29	Desulfovibrio salexigens (88%)	6.11	0.0131465	0.0109794	0.0152171	0.0563045	0.0174649	0.0116949	1.79225	0.445223	0.0751935
32	Deltaproteobacteria, Desulfuromonadales	519	912184	3	Unknown	0	0.930923	0.887722	1.04976	0.814125	1.07907	0.672189	0.0242171	0.0566266	0.0247706
33	Virus (Methanococcoides)	226	482291	0	Unknown	0	0.0435912	0.0247027	0.0327216	0.309701	6.61516	0.0930137	0.0224896	1.50646	0.0301203
34	Deltaproteobacteria, Desulfovibrionales, Desulfovibrionaceae, Desulfovibrio salexigens	829	1345954	8	Desulfovibrio salexigens (60%)	0.94	0.015802	0.0109359	0.0139318	0.0266763	0.0161556	0.0213113	0.751136	0.794868	0.488508
35	Deltaproteobacteria, Desulfobacterales, Desulfobacteraceae	203	385525	2	Unknown	0	0.00909193	0.00708823	0.0104948	0.0549443	0.015569	0.0294557	0.89346	1.26832	0.861375
36	Deltaproteobacteria, Desulfobacterales	885	1394256	13	Unknown	3.45	0.854162	0.669838	0.370844	0.869307	1.0613	0.330768	0.01882	0.0269352	0.0154683
37	Deltaproteobacteria, Desulfobacterales	1274	2464398	12	Unknown	11.49	0.918999	0.739956	0.889061	1.33438	1.4438	0.347144	0.0167297	0.0426103	0.0242325
38	Deltaproteobacteria, Desulfobacterales	1847	2823447	13	Unknown	6.14	0.913313	0.707133	0.863887	0.72508	0.979591	0.108726	0.0118994	0.0336749	0.0252702
39	Deltaproteobacteria	1187	2289290	10	Unknown	13.01	0.453603	0.588362	0.823712	0.230629	0.31673	0.814201	0.0495366	0.0827974	0.0709818
40	Deltaproteobacteria, Desulfuromonadales	512	1398656	15	Unknown	3.96	1.09508	1.0325	0.969888	0.990744	1.11417	1.02137	0.0254684	0.0886725	0.0362737
41	Deltaproteobacteria, Desulfovibrionales, Desulfovibrionaceae, Desulfovibrio salexigens	339	596172	4	Desulfovibrio salexigens (83%)	0	0.0162601	0.0115625	0.0177892	0.039159	0.0129429	0.0133331	1.28088	0.194112	0.0620197
42	Deltaproteobacteria, Desulfobacterales, Desulfobacteraceae	8783	14162190	39	Unknown	147.74	0.584486	0.868826	0.494992	0.458327	0.439583	0.122612	0.0115249	0.0243689	0.0256028
43	Gammaproteobacteria, Thiolapillus brandeum	1027	1732069	7	Unknown	8.36	0.798049	0.695339	0.482186	0.366139	0.418534	0.94815	0.0168516	0.0581252	0.0216993
44	Deltaproteobacteria, Desulfobacterales, Desulfobacteraceae, Desulfosarcina cetonica	802	2532036	7	Unknown	0	0.667832	0.697801	0.690535	0.231868	0.184047	0.600175	0.25422	0.397994	0.297334
45	Deltaproteobacteria, Desulfobacterales, Desulfobacteraceae, Desulfobacter	634	1022173	8	Unknown	2.74	0.0133769	0.0108006	0.0158149	0.055594	0.0426664	0.0801316	0.692477	1.09679	1.01592
46	Deltaproteobacteria, Desulfobacterales, Desulfobacteraceae	1008	1654074	12	Unknown	2.12	1.09976	0.919716	0.952497	0.882241	0.721059	0.141441	0.015901	0.0336331	0.0197461
47	Deltaproteobacteria, Desulfovibrionales, Desulfovibrionaceae, Desulfovibrio salexigens	1321	1985588	11	Desulfovibrio salexigens (61%)	10.42	0.0191574	0.0170898	0.020989	0.0241876	0.0191219	0.0261355	0.4737	0.219289	0.366035
48	Deltaproteobacteria, Desulfobacterales, Desulfobacteraceae, Desulfosarcina cetonica	639	986536	5	Unknown	0.65	0.686667	0.735755	0.56148	0.19135	0.620544	0.443896	0.0299796	0.0570556	0.0556023
49	Deltaproteobacteria, Desulfobacterales	1306	2090122	17	Unknown	7.53	0.552039	0.879356	0.763252	1.23538	1.13087	0.239733	0.0139118	0.0418242	0.0185231
50	Unknown	660	1117761	6	Unknown	5.36	0.0123225	0.00924516	0.0123707	0.0230576	0.0183796	0.0220655	0.620296	1.10086	0.628718
51	Deltaproteobacteria, Desulfobacterales, Desulfobacteraceae	1782	2781252	11	Unknown	10.21	0.912381	0.861073	0.544829	0.536115	0.826681	0.17615	0.0108316	0.0279222	0.0253305
52	Deltaproteobacteria, Desulfuromonadales, Desulfuromonadaceae, Pelobacteraceae	335	589065	3	Unknown	0	0.0107889	0.00678025	0.0113332	0.0171672	0.0134893	0.0236803	1.01405	0.847245	1.54225
53	Deltaproteobacteria, Desulfobacterales, Desulfobacteraceae	2351	5263938	23	Unknown	36.8	0.780436	0.761785	0.75669	0.219278	0.207056	0.444953	0.0403063	0.0691346	0.057376
54	Euryarchaeota, Methanomicrobia, Methanosarcinales, Methanosarcinaceae, Methanococcoides methylutens MM2	154	256613	0	Unknown	0	0.0210095	0.0213254	0.0241154	0.150107	0.115173	0.235803	0.50509	0.84563	0.427838
55	Firmicutes	230	1311657	35	Unknown	2.59	0.018421	0.0160563	0.0223807	0.195977	0.014702	0.00716869	2.50248	0.00261058	0.00257859
56	Deltaproteobacteria, Desulfovibrionales, Desulfovibrionaceae, Desulfovibrio salexigens	692	1042068	2	Desulfovibrio salexigens (80%)	1.75	0.0211321	0.013961	0.0219859	0.0311006	0.0176105	0.0340505	0.522849	0.271108	1.07156
57	Deltaproteobacteria, Desulfobacterales, Desulfobacteraceae	500	817656	3	Unknown	1.72	0.528324	0.798907	0.563495	0.626042	0.990822	0.558728	0.0311189	0.0397552	0.021696
58	Deltaproteobacteria, Desulfovibrionales, Desulfovibrionaceae, Desulfovibrio	81	149023	0	Unknown	0	0.0465441	0.0251813	0.0308325	0.028137	0.0212282	0.0304549	1.35253	0.389095	0.039029
59	Deltaproteobacteria, Desulfuromonadales, Desulfuromonadaceae, Pelobacteraceae, Pelobacter	391	642746	4	Unknown	0	0.0178389	0.012546	0.0182316	0.0174827	0.0139218	0.0203294	0.536742	0.327476	0.356167
60	Proteobacteria, Epsilonproteobacteria, Campylobacterales, Helicobacteraceae, Sulfurovum sp. NBC37-1	1808	3340139	26	Sulfurovum sp. NBC37-1 (79%)	35.85	1.38203	0.937769	0.715244	0.246899	0.313963	0.0807336	0.0099027	0.024524	0.0545559
61	Alphaproteobacteria, Rhodobacterales, Rhodobacteraceae, Ruegeria lacuscaerulensis	805	1975847	14	Ruegeria lacuscaerulensis (62%)	20.5	0.825083	0.698736	0.632109	0.503462	0.712722	0.795291	0.0196061	0.0547683	0.0252336
62	Deltaproteobacteria, Desulfuromonadales, Desulfuromonadaceae, Pelobacteraceae, Pelobacter	77	142745	5	Unknown	0	0.0222395	0.00907005	0.0112623	0.0297808	0.0715168	0.0193441	0.722768	1.0118	0.630907
63	Deltaproteobacteria, Desulfobacterales, Desulfobacteraceae, Desulfobacterium autotrophicum HRM2	157	269640	0	Unknown	0	0.66549	0.741389	0.799921	0.157155	0.193621	0.363972	0.212927	0.277513	0.372333
64	Euryarchaeota, Methanomicrobia, Methanosarcinales, Methanosarcinaceae, Methanococcoides burtonii	327	560704	1	Methanococcoides burtonii (99%, 1 gene)	1.4	0.0140584	0.00933889	0.0125047	1.82697	1.25957	1.339	0.137414	0.303323	0.290249
65	Deltaproteobacteria, Desulfuromonadales, Desulfuromonadaceae, Pelobacteraceae, Pelobacter	344	670404	3	Unknown	1.08	0.00783829	0.00866335	0.0133137	0.018437	0.0108204	0.023434	1.12672	0.89646	1.18716
66	Deltaproteobacteria, Desulfobacterales	1232	1972484	21	Rhodobacterales bacterium Y4I (61%)	19.03	0.804421	0.790623	0.494239	0.565624	0.546117	0.59329	0.0206222	0.0378118	0.0222887
67	Deltaproteobacteria, Desulfovibrionales, Desulfovibrionaceae, Desulfovibrio hydrothermalis AM13 (DSM 14729)	101	313446	0	Unknown	0	0.0162415	0.0122888	0.0177283	0.239346	0.041388	0.0295046	1.18279	0.328241	0.0482337
68	Euryarchaeota, Methanomicrobia, Methanosarcinales, Methanosarcinaceae, Methanococcoides burtonii	813	1493633	11	Methanococcoides butonii (92%)	5.66	0.0119612	0.0070855	0.00965593	1.30612	1.13567	1.61926	0.338957	0.621365	0.673894
69	Deltaproteobacteria, Desulfobacterales, Desulfobulbaceae, Desulforhopalus singaporensis	1876	3084047	10	Unknown	10.63	0.753456	0.917341	0.712536	0.303959	0.567076	0.259561	0.0219309	0.0395368	0.0360338
70	Deltaproteobacteria, Desulfovibrionales, Desulfovibrionaceae, Desulfovibrio salexigens	213	358421	9	Desulfovibrio salexigens (64%)	0	0.0164366	0.0116924	0.0193096	0.0220421	0.0116807	0.0170335	0.975796	0.631916	1.17601
71	Deltaproteobacteria, Desulfuromonadales, Desulfuromonadaceae, Pelobacteraceae, Pelobacter	239	392548	1	Unknown	0	0.00730211	0.00825893	0.0099392	0.020767	0.00801459	0.0144562	1.23941	1.09609	1.38266
72	Deltaproteobacteria, Desulfobacterales, Desulfobacteraceae, Desulfobacterium autotrophicum HRM2	654	1055141	7	Unknown	1.06	1.21566	0.682142	0.802176	0.675056	0.725972	0.437106	0.0112147	0.036981	0.0244202
73	Deltaproteobacteria, Desulfobacterales	1360	2088471	13	Unknown	5.07	0.823896	0.812253	0.490774	0.823795	0.961324	0.128283	0.0115218	0.0351585	0.0162022
74	Gammaproteobacteria	715	1141853	13	Unknown	5.04	0.878607	0.546591	0.751043	0.159401	0.188424	0.850357	0.0212296	0.0649962	0.0188457
75	Deltaproteobacteria, Desulfobacterales	2190	5265525	24	Unknown	29.04	0.709857	0.740929	0.577591	0.282685	0.329428	0.248028	0.0837461	0.100525	0.126173
76	Euryarchaeota, Methanomicrobia, Methanosarcinales, Methanosarcinaceae, Methanococcoides burtonii DSM 6243	223	347722	0	Unknown	0.93	0.0117599	0.00771071	0.0124813	1.01289	1.13155	0.989359	0.137536	0.431774	0.320176
77	Gammaproteobacteria	1949	4281402	23	Unknown	47.2	0.637871	0.777068	0.64286	0.254429	0.343102	0.883132	0.0159102	0.0677381	0.0254761
78	Proteobacteria, Epsilonproteobacteria, Campylobacterales, Helicobacteraceae, Sulfurimonas gotlandica GD1	2822	4122823	17	Campylobacterales bacterium GD1 (68%)	28.03	1.12048	0.544866	0.921848	0.273659	0.293899	0.0971193	0.00854408	0.0202352	0.0279546
79	Deltaproteobacteria, Desulfovibrionales, Desulfovibrionaceae, Desulfovibrio salexigens	757	1176306	9	Desulfovibrio salexigens (69%)	7.02	0.0173155	0.00963839	0.0166327	0.0162112	0.0157539	0.0206808	0.57761	0.29365	0.907337
80	Alphaproteobacteria, Rhodobacterales, Rhodobacteraceae, Roseobacter litoralis	905	1436314	3	Roseobacter litoralis (68%)	7.37	0.529795	0.74324	0.837686	0.386195	0.772459	0.386354	0.0203809	0.0436039	0.0446453
81	Gammaproteobacteria	569	908118	11	Unknown	1.64	0.443456	0.729706	0.740169	0.344617	0.605699	0.613244	0.0158724	0.0837932	0.0311236
82	Euryarchaeota, Methanomicrobia, Methanosarcinales, Methanosarcinaceae, Methanococcoides burtonii	313	494743	1	Methanococcoides burtonii (96%, 1 gene)	0.93	0.0096338	0.00940626	0.0126088	1.0704	0.748637	1.3294	0.208591	0.449048	0.707029
83	Deltaproteobacteria, Desulfobacterales, Desulfobacteraceae, Desulfococcus multivorans	206	372651	1	Unknown	0	0.912903	0.999076	0.899803	0.203869	0.317422	0.610453	0.219356	0.322729	0.232192
84	Deltaproteobacteria, Desulfobacterales, Desulfobacteraceae, Desulfobacterium autotrophicum HRM2	524	840164	8	Unknown	0	0.395877	0.669631	0.672058	0.179248	0.217734	0.326865	0.114407	0.0961285	0.12188
85	Deltaproteobacteria, Desulfobacterales, Desulfobacteraceae, Desulfobacter	1016	3142546	8	Unknown	13.15	0.00877048	0.00873697	0.0112219	0.0175019	0.0115112	0.0226272	0.64537	0.748095	0.775932
86	Deltaproteobacteria, Desulfuromonadales, Desulfuromonadaceae, Desulfuromonas acetoxidans	445	751794	3	Desulfuromonas acetoxidans (86%)	1.75	0.0106475	0.0085487	0.0112872	0.0302994	0.017079	0.0328495	0.811727	1.11232	1.30133
87	Gammaproteobacteria	607	1039951	9	Unknown	5.96	0.585421	0.581853	0.807547	0.934363	1.19557	0.600148	0.0130777	0.0556126	0.0248573
88	Gammaproteobacteria	504	760092	4	Unknown	0.31	1.23783	0.863713	0.841595	0.633569	0.449959	0.0850844	0.00903544	0.0180919	0.0533507
89	Virus (Methanosarcina)	115	242217	0	Unknown	0	0.0473398	0.0342061	0.0394058	0.303222	0.217782	2.60995	0.0327333	0.127057	1.115
90	Alphaproteobacteria	301	483287	5	Unknown	0	0.365757	0.639878	0.686395	0.201771	0.164897	0.570988	0.143591	0.146009	0.186924
91	marine Gammaproteobacteria HTCC2148	654	1004501	15	marine gamma proteobacteria HTCC2148 (65%)	1.8	1.04432	0.484748	0.828066	0.589426	0.680047	0.485336	0.0124012	0.0319877	0.0211875
92	Acidobacteria, Thermoanaerobaculum aquaticum	1507	3688230	33	Unknown	32.99	0.507739	0.521418	0.500651	0.133877	0.117028	0.833756	0.0410889	0.131814	0.0414613
93	Deltaproteobacteria, Desulfobacterales, Desulfobacteraceae, Desulfococcus multivorans	203	355133	0	Unknown	0	0.479386	0.541267	0.787207	0.121196	0.10104	0.321245	0.311162	0.533548	0.415212
94	Deltaproteobacteria, Desulfovibrionales, Desulfovibrionaceae, Desulfovibrio salexigens	709	1163724	11	Desulfovibrio salexigens (65%)	1.71	0.0147151	0.0119096	0.0163171	0.0224918	0.0161502	0.0244372	0.77587	0.638784	0.559535
95	Deltaproteobacteria, Desulfobacterales, Desulfobacteraceae, Desulfobacula toluolica Tol2	110	206963	0	Unknown	0	0.0150939	0.00935397	0.0231301	0.0161229	0.0124813	0.0503922	0.897881	1.18103	0.729986
96	Deltaproteobacteria, Desulfuromonadales	502	824158	6	Unknown	0.65	0.215439	0.251879	0.268198	0.0645096	0.0382412	0.0925302	0.280087	0.367747	0.219527
97	Deltaproteobacteria, Desulfobacterales, Desulfobacteraceae	482	791383	3	Unknown	3.51	0.795097	0.539644	0.55276	0.826001	1.13142	0.699363	0.0169945	0.0365488	0.0321633
98	Gammaproteobacteria	768	1209259	7	Unknown	3.76	0.393492	0.658594	0.724789	0.156224	0.143913	0.503942	0.0895659	0.116519	0.10585
99	Deltaproteobacteria, Desulfobacterales, Desulfobacteraceae, Desulfococcus	1897	2629246	10	Unknown	7.21	0.256501	0.547672	0.836851	0.135264	0.251496	0.156309	0.0266543	0.0508133	0.0552634
100	Gammaproteobacteria	546	814648	3	Unknown	0	0.536119	0.380342	0.421395	0.0981453	0.0861594	0.701519	0.0728549	0.0648852	0.0361273
101	Deltaproteobacteria, Desulfuromonadales	1358	2253927	11	Unknown	8.28	0.847339	1.02157	0.701249	1.03811	0.950418	0.45416	0.0156467	0.0417491	0.0260782
102	Deltaproteobacteria, Desulfuromonadales	474	797253	2	Unknown	0	0.00954367	0.010319	0.0130449	0.0248507	0.0154698	0.022516	0.887131	1.16976	1.03772
103	Gammaproteobacteria	1429	2029927	12	Unknown	11.34	0.881667	0.347667	0.394911	0.137562	0.124602	0.704806	0.0151784	0.0429161	0.0211823
104	Deltaproteobacteria, Desulfobacterales, Desulfobacteraceae	385	658712	0	Unknown	0	0.89906	0.973708	0.723844	0.210922	0.162221	0.56656	0.28511	0.482434	0.274353
105	Deltaproteobacteria, Desulfobacterales, Desulfobacteraceae, Desulfobacter	755	1645370	27	Unknown	17.01	0.0166055	0.0117089	0.0163677	0.113475	0.0966296	0.16761	0.603125	1.0488	0.799405
106	Gammaproteobacteria	296	805437	8	Unknown	3.55	0.703778	0.714879	0.719622	0.642326	0.606683	0.762206	0.0286198	0.0390382	0.0202763
107	Deltaproteobacteria, Desulfobacterales	520	1598578	16	Unknown	5.17	0.0129703	0.012011	0.0168482	0.042187	0.0204873	0.0320992	0.647207	0.447668	0.352623
108	Deltaproteobacteria, Desulfobacterales, Desulfobacteraceae, Desulfobacter	135	274656	3	Unknown	0	0.00907735	0.012314	0.0148885	0.021418	0.0116765	0.0102084	0.705219	0.970994	0.558625
109	marine Gammaproteobacteria HTCC2148	658	1113456	13	marine gamma proteobacteria HTCC2148 (68%)	1.94	0.958822	0.61973	0.798269	0.368796	0.486266	0.710961	0.0140135	0.0495842	0.0342826
110	Deltaproteobacteria, Desulfuromonadales	467	853425	3	Unknown	0	0.746855	0.915321	0.725791	1.24088	1.07669	0.73045	0.0164975	0.0538659	0.0237958
111	Deltaproteobacteria, Desulfobacterales, Desulfobacteraceae	3512	4913105	18	Unknown	40.06	0.207359	0.693812	0.412953	0.361724	0.39487	0.317268	0.0216183	0.0442364	0.0215193
112	Gammaproteobacteria	514	878202	5	Unknown	1.72	0.872976	0.613213	0.633145	0.453524	0.385414	1.0136	0.0221612	0.0367633	0.0255072
113	Deltaproteobacteria, Desulfobacterales, Desulfobacteraceae, Desulfococcus multivorans	168	290837	1	Unknown	0	0.407236	0.556708	0.814548	0.135231	0.120731	0.442519	0.1123	0.236663	0.132131
114	Euryarchaeota, Methanomicrobia, Methanosarcinales, Methanosarcinaceae, Methanococcoides burtonii	356	580291	1	Methanococcoides burtonii (94%, 1 gene)	0.93	0.0144599	0.00679694	0.00915104	1.94251	1.56983	1.28471	0.385902	0.64598	0.503322
115	Deltaproteobacteria, Desulfuromonadales	373	632222	1	Unknown	0	0.0168057	0.0153687	0.0138872	0.0193979	0.0131473	0.0251462	0.754273	1.13116	0.915264
116	Deltaproteobacteria, Desulfuromonadales	495	821738	3	Unknown	0.97	0.994429	0.638616	0.607702	0.717557	1.17984	0.590888	0.0152387	0.0446164	0.0229248
117	Euryarchaeota, Methanomicrobia, Methanosarcinales, Methanosarcinaceae, Methanococcoides methylutens MM2	258	407417	0	Unknown	0.93	0.0101278	0.00840941	0.00763131	2.44653	1.80876	1.6839	0.34902	0.552652	0.708474
118	Deltaproteobacteria, Desulfobacterales, Desulfobacteraceae, Desulfobacula toluolica Tol2	424	690038	0	Unknown	0	0.0106951	0.00881459	0.0128435	0.0348179	0.0323462	0.0415358	0.818468	0.957305	1.23184
119	Gammaproteobacteria	403	614364	0	Unknown	0	0.705768	0.435691	0.726429	0.168534	0.158402	0.379798	0.0624308	0.0489406	0.0308062
120	Deltaproteobacteria, Desulfuromonadales, Desulfuromonadaceae, Pelobacteraceae, Pelobacter carbinolicus DSM 2380	262	518124	1	Unknown	0	0.0117541	0.00918635	0.0109804	0.0235506	0.0142704	0.0464664	0.903018	1.21843	0.826031
121	Deltaproteobacteria, Desulfobacterales, Desulfobacteraceae	203	324435	3	Unknown	0	0.343691	0.49444	0.633744	0.148836	0.214504	0.63779	0.126492	0.128982	0.119271
122	Deltaproteobacteria, Desulfuromonadales, Desulfuromonadaceae, Pelobacteraceae, Pelobacter cabinolicus	313	523745	3	Unknown	0	0.0202125	0.0133995	0.0179017	0.013909	0.0142549	0.0212449	1.13505	0.849633	1.61331
123	Deltaproteobacteria, Desulfuromonadales, Desulfuromonadaceae, Pelobacteraceae, Pelobacter	41	127424	0	Unknown	0	0.0150827	0.015042	0.0278967	0.02169	0.0395086	0.029833	0.720954	0.0562395	0.00172434
124	Deltaproteobacteria, Desulfobacterales, Desulfobacteraceae, Desulfobacter	797	1267340	9	Unknown	0.49	0.0161768	0.011522	0.0165627	0.0238178	0.0147908	0.0252839	0.686001	0.843604	0.401305
125	Deltaproteobacteria, Desulfuromonadales, Desulfuromonadaceae, Pelobacteraceae, Pelobacter	361	618521	8	Unknown	0.8	0.0140384	0.0122434	0.0119969	0.0245957	0.0154811	0.0214341	0.688063	1.15675	0.569765
126	Deltaproteobacteria, Desulfobacterales	1059	1737211	16	Unknown	5.75	1.18236	1.00224	0.889716	0.39631	0.527583	0.114017	0.00948408	0.0384869	0.0245896
127	Gammaproteobacteria	109	178564	0	Unknown	0	1.01536	0.575408	0.63451	1.04031	0.9957	0.514457	0.0440593	0.0255227	0.0153647
128	Deltaproteobacteria, Desulfuromonadales, Desulfuromonadaceae, Pelobacter	285	476708	2	Unknown	2.27	0.013509	0.0160347	0.0172335	0.0149851	0.009378	0.0221109	0.859908	0.721114	1.45802
129	Proteobacteria, Epsilonproteobacteria, Campylobacterales, Helicobacteraceae, Sulfurimonas autotrophica	1750	2585543	16	Sulfurimonas autotrophica (66%)	18.7	0.949067	0.981411	0.699107	0.160842	0.167762	0.0967949	0.00883119	0.0249247	0.053155
130	Planctomycetes	742	1255158	2	Unknown	0.16	0.646274	0.744077	0.827439	0.165663	0.190465	0.888533	0.0377055	0.0570468	0.0487956
131	marine Gammaproteobacteria HTCC2148	647	1266796	8	marine gamma proteobacteria HTCC2148 (65%)	4.01	0.634964	0.705296	0.87254	0.262929	0.4465	0.684317	0.0347274	0.0569987	0.0404087
132	Gammaproteobacteria	564	889461	2	Unknown	0	0.383938	0.56559	0.689798	0.464324	0.693507	0.862432	0.0157459	0.065427	0.025913
133	Deltaproteobacteria, Desulfobacterales	4195	12451843	35	Unknown	90.67	0.84348	0.77341	0.762946	0.519825	0.659159	0.337878	0.0365186	0.0602061	0.0619487
134	Deltaproteobacteria, Desulfuromonadales, Desulfuromonadaceae, Pelobacteraceae, Pelobacter cabinolicus	2001	2898805	6	Unknown	11.29	0.0132621	0.0111975	0.017708	0.0235623	0.0229701	0.0416979	0.520739	0.7796	1.4379
135	PVC group, Lentisphaerae	477	746611	1	Unknown	1.72	0.437214	0.556731	0.472119	0.220127	0.650544	0.695901	0.0303284	0.0417852	0.0333173
136	Alphaproteobacteria, Rhodobacterales, Rhodobacteraceae, Roseobacter sp. CCS2	1294	1983120	16	Roseobacter sp. CCS2 (92%)	14.73	0.40101	0.707324	0.4941	0.535091	0.291824	0.644926	0.0224424	0.0351089	0.0211037
137	Deltaproteobacteria, Desulfuromonadales, Desulfuromonadaceae, Pelobacteraceae, Pelobacter cabinolicus	4	23208	4	Pelobacter carbinolicus (82%)	0	0.0152621	0.0166939	0.0189509	0.0175732	0.00459273	0.0072786	0.906814	0.0172931	0.00379542
138	Unknown	7	24270	0	Unknown	0	0.0118819	0.0118544	0.0155615	0.207929	0.0128129	0.0038798	1.31577	0.0400519	0.00992663
139	Deltaproteobacteria, Desulfuromonadales	379	879694	11	Unknown	3.27	0.0101887	0.00885831	0.0119102	0.0217222	0.0204828	0.0429809	0.963175	1.167	1.08153
140	Deltaproteobacteria, Desulfuromonadales	828	1301783	12	Unknown	7.93	0.0191208	0.0183137	0.0226129	0.0251394	0.0167902	0.017359	0.487064	0.214583	0.267742
141	Deltaproteobacteria, Desulfobacterales	2352	3455578	15	Unknown	16.3	0.369099	0.56596	0.816524	0.265016	0.185692	0.399281	0.0210255	0.0432972	0.0307591
142	Euryarchaeota, Methanomicrobia, Methanosarcinales, Methanosarcinaceae, Methanococcoides methylutens	534	893703	7	Unknown	0.93	0.00927682	0.00921883	0.0128942	0.128575	0.120852	0.220402	0.815841	1.11141	1.11751
143	Deltaproteobacteria, Desulfuromonadales	514	776341	3	Unknown	1.91	0.0212266	0.0128312	0.0211916	0.0177598	0.0178489	0.0313687	0.531398	0.273746	0.96366
144	marine Gammaproteobacteria HTCC2148	1901	4693282	19	marine gamma proteobacteria HTCC2148 (78%)	48.35	0.532479	0.529487	0.645639	0.239635	0.184675	0.830733	0.0173982	0.0479163	0.0253153
145	Deltaproteobacteria, Desulfovibrionales, Desulfovibrionaceae, Desulfovibrio salexigens	1683	3824891	16	Desulfovibrio salexigens (89%)	18.28	0.0217499	0.0184766	0.0249654	0.0301132	0.0175377	0.0203327	0.563671	0.197027	0.206388
146	Deltaproteobacteria, Desulfuromonadales, Desulfuromonadaceae, Pelobacteraceae, Pelobacter	664	1338960	4	Unknown	10.85	0.0128117	0.00863319	0.0122246	0.0151467	0.0132505	0.0265321	0.803451	0.788579	1.52778
147	Proteobacteria, Epsilonproteobacteria, Campylobacterales, Helicobacteraceae, Sulfurimonas autotrophica	3459	4831906	15	Sulfurimonas autotrophica (62%)	39.4	1.29266	0.677145	0.54621	0.202858	0.163949	0.10654	0.00779488	0.0235768	0.0181886
148	Gammaproteobacteria	3822	7178532	32	Unknown	95.26	0.379566	0.445017	0.351733	0.221127	0.216248	0.927441	0.0220987	0.0476598	0.0255897
149	Proteobacteria, Epsilonproteobacteria, Campylobacterales, Helicobacteraceae, Sulfurimonas autotrophica	7065	9067818	25	Sulfurimonas autotrophica (58%)	99.35	0.436682	0.821261	0.242673	0.107527	0.0706643	0.0776322	0.0220473	0.0295339	0.0258428
150	Deltaproteobacteria, Desulfobacterales, Desulfobacteraceae	392	693468	2	Unknown	1.56	0.357626	0.54437	0.341042	0.156905	0.201551	0.550438	0.113931	0.105724	0.126301
151	Gammaproteobacteria, Xanthomonadaceae	430	697509	6	Unknown	1.72	0.713869	0.420382	0.65172	0.498027	0.754389	0.823112	0.013959	0.0464186	0.0185816
152	Actinobacteria	378	593176	5	Unknown	0	0.626262	0.421995	0.690366	0.0844089	0.101314	0.586279	0.0652878	0.104594	0.0333335
153	Deltaproteobacteria, Desulfobacterales, Desulfobulbaceae	1370	2094536	13	Unknown	6.01	0.882885	0.719854	0.474385	0.702279	1.18348	0.20618	0.00918974	0.039554	0.0190322
154	Deltaproteobacteria, Desulfuromonadales, Desulfuromonadaceae, Pelobacteraceae, Pelobacter	496	813926	8	Unknown	2.79	0.00936337	0.00921718	0.0123875	0.0588825	0.0365649	0.0864455	1.13822	0.974957	1.40166
155	marine Gammaproteobacteria HTCC2148	1687	2854690	16	marine gamma proteobacteria HTCC2148 (63%)	13.2	0.468632	0.735516	0.791329	0.272794	0.402977	0.371019	0.0336275	0.0471704	0.0500755
156	Deltaproteobacteria, Desulfobacterales, Desulfobacteraceae, Desulfobacterium autotrophicum HRM2	316	510067	0	Unknown	0	0.614535	0.633832	0.664055	0.246172	0.126986	0.63598	0.471555	0.683916	0.420935
157	Deltaproteobacteria, Desulfuromonadales, Desulfuromonadaceae, Geobacteraceae	2256	8207088	36	Unknown	155.61	0.0180734	0.0177111	0.0204036	0.0119194	0.0118521	0.0151077	0.522141	0.502901	0.675157
158	Gammaproteobacteria	1227	1750636		Unknown	5.88	0.322557	0.608015	0.282814	0.697757	0.617064	0.558576	0.0108395	0.0394915	0.0226431
159	Deltaproteobacteria	775	1330070	10	Unknown	6.62	1.01524	0.987845	1.07595	0.524036	0.502441	0.219387	0.0209434	0.0309861	0.0256293
160	Firmicutes, Clostridia, Clostridiales, Peptostreptococcaceae, Peptoclostridium acidaminophilum DSM 3953	35	114721	0	Unknown	0	0.0226391	0.0160238	0.0203628	0.280276	0.0122152	0.00616347	1.10938	0.025205	0.0213969
161	marine Gammaproteobacteria HTCC2148	539	855055	11	marine gamma proteobacteria HTCC2148 (69%)	1.68	0.981815	0.694838	0.578583	0.359496	0.512023	0.478545	0.0210261	0.0326243	0.0244343
162	Deltaproteobacteria, Desulfobacterales, Desulfobacteraceae, Desulfobacter	918	1431515	12	Unknown	0.69	0.0196017	0.0143908	0.019026	0.0367831	0.0217779	0.0338784	0.473805	0.960789	0.353814
163	Deltaproteobacteria, Desulfobacterales	4088	6598521	25	Unknown	71.6	0.278853	0.660931	0.422048	0.417041	0.720342	0.125388	0.0126631	0.0273508	0.025059
164	Deltaproteobacteria, Desulfuromonadales, Desulfuromonadaceae, Desulfuromonas acetoxidans DSM 684	465	929120	2	Unknown	0	0.0140244	0.00982104	0.0117252	0.0995828	0.0786127	0.158778	0.807642	1.05636	1.48307
165	Gammaproteobacteria	446	708964	3	Unknown	1.72	0.49129	0.477735	0.426844	0.0947988	0.0584686	0.541124	0.0491297	0.180047	0.0271335
166	marine Gammaproteobacteria HTCC2148	732	1171839	11	marine gamma proteobacteria HTCC2148 (63%)	3.44	0.846346	0.725681	1.0827	1.36313	1.19633	0.424067	0.0152946	0.0462258	0.0183087
167	Deltaproteobacteria, Desulfobacterales, Desulfobacteraceae	1347	1917343	9	Unknown	2.21	0.434857	0.673696	0.641034	0.644042	0.212908	0.106377	0.00919207	0.0194787	0.0365671
168	Gammaproteobacteria, Nevskiales, Sinobacteraceae, Steroidobacter denitrificans	1044	1556868	8	Unknown	5.13	0.321461	0.541198	0.849977	0.448805	0.548105	0.490673	0.0192634	0.0369561	0.0376329
169	Proteobacteria, Epsilonproteobacteria, Campylobacterales, Helicobacteraceae, Sulfurimonas gotlandica GD1	730	1086432	5	Campylobacterales bacterium GD1 (60%)	9.09	0.982855	0.488727	0.558203	0.111287	0.0788346	0.0795528	0.0392604	0.0356219	0.0315878
170	Deltaproteobacteria, Desulfobacterales, Desulfobacteraceae	284	557522	2	Unknown	0	0.859274	0.818848	0.627204	1.04018	1.30251	0.65501	0.0299388	0.0518627	0.0264344
171	Proteobacteria, Epsilonproteobacteria, Campylobacterales, Helicobacteraceae, Sulfurovum sp. NBC37-1	3632	5185747	22	Sulfurovum sp. NBC37-1 (59%)	45.49	0.739475	0.615745	1.00854	0.233921	0.193391	0.117919	0.012485	0.0277101	0.0256568
172	Proteobacteria	3753	5132383	21	Unknown	45.15	0.255719	0.630276	0.287926	0.170451	0.181573	0.412048	0.0188583	0.0334475	0.0443338
173	Bacteroidetes, Flavobacteriia, Flavobacteriales, Flavobacteriaceae, Bizionia argentinensis	2427	3547781	12	Bizionia argentinensis (55%)	24.86	0.375058	0.665754	0.526037	0.134749	0.0915534	0.340083	0.0362291	0.0602474	0.0426436
174	Deltaproteobacteria, Desulfuromonadales, Desulfuromonadaceae, Pelobacteraceae, Pelobacter cabinolicus	998	2471953	19	Pelobacter cabinolicus (77%)	2.26	0.0168811	0.0141969	0.0205248	0.019492	0.0111864	0.0109889	0.86105	0.00925963	0.00650323
175	Deltaproteobacteria, Desulfobacterales, Desulfobacteraceae, Desulfococcus multivorans	321	563400	1	Unknown	0	0.472652	0.625362	0.830977	0.17085	0.128795	0.304331	0.168777	0.213546	0.188377
176	Deltaproteobacteria, Desulfobacterales, Desulfobacteraceae	67	114150	0	Unknown	0	0.559039	0.320137	0.250936	0.0914923	0.0529962	0.329273	0.151098	0.308032	0.0715187
177	Deltaproteobacteria, Desulfobacterales, Desulfobacteraceae, Desulfosarcina cetonica	496	970296	10	Unknown	0.83	0.576778	0.827521	0.845786	1.02569	1.13053	0.533469	0.0193713	0.042823	0.0334429
178	Gammaproteobacteria	511	750724	3	Unknown	0.31	0.322729	0.377971	0.273306	0.764526	0.665589	0.737979	0.0138251	0.0418577	0.0133638
179	Deltaproteobacteria, Desulfuromonadales, Desulfuromonadaceae, Desulfuromonas	1017	1542607	8	Unknown	0.97	0.0208073	0.0160071	0.0241753	0.0363222	0.0215946	0.0336323	0.487	0.742711	0.234195
180	Proteobacteria, Epsilonproteobacteria, Campylobacterales, Helicobacteraceae, Sulfurovum sp. NBC37-1	600	1075801	10	Sulfurovum sp. NBC37-1 (74%)	3.5	1.52813	1.12308	1.09409	0.224779	0.347459	0.115544	0.0126623	0.0243131	0.0492797
181	Deltaproteobacteria, Desulfobacterales	1693	2584732	12	Unknown	9.34	1.16522	0.698844	0.68886	0.302479	0.582618	0.193702	0.0174545	0.0309262	0.022484
182	Unknown	877	1206485	4	Unknown	0.16	0.135872	0.573881	0.499641	0.120106	0.187654	0.134902	0.0566173	0.113165	0.0797788
183	Deltaproteobacteria	324	534993	1	Unknown	0	0.985152	0.631581	0.642987	0.995352	0.651091	0.798285	0.014902	0.0504835	0.0152032
184	Proteobacteria, Epsilonproteobacteria, Campylobacterales, Helicobacteraceae, Sulfurimonas autotrophica	1068	1567418	18	Sulfurimonas autotrophica (76%)	6.93	1.11904	0.743888	0.83928	0.158613	0.0946916	0.112162	0.0125579	0.0400802	0.0362085
185	Gammaproteobacteria	401	671730	3	Unknown	0	0.549458	0.524602	0.704518	0.0926274	0.0756103	0.398939	0.0467849	0.109229	0.113716
186	Deltaproteobacteria, Desulfuromonadales, Desulfuromonadaceae, Pelobacteraceae, Pelobacter	318	516871	0	Unknown	0	0.0146582	0.012394	0.0181437	0.0191851	0.0120928	0.00870508	0.574114	0.472847	0.321901
187	Gammaproteobacteria	478	829787	15	Unknown	4.41	0.43741	0.667462	0.872366	0.391786	0.527677	0.799899	0.0232842	0.0620747	0.0254569
188	Unknown	484	805069	4	Unknown	0	0.0117022	0.00961956	0.0105437	0.0213603	0.0207665	0.0372615	0.797431	1.25274	0.855004
189	Deltaproteobacteria, Desulfuromonadales, Desulfuromonadaceae, Desulfuromonas acetoxidans	1979	2934442	14	Desulfuromonas acetoxidans (65%)	14.56	0.0164513	0.0137974	0.0185906	0.052404	0.04584	0.0757456	0.407221	0.921349	0.689421
190	Deltaproteobacteria, Desulfobacterales, Desulfobacteraceae, Desulfobacula toluolica Tol2	622	987742	8	Unknown	1.72	0.01264	0.0106721	0.0155159	0.14127	0.123697	0.220093	0.707587	1.17079	1.2795
191	Deltaproteobacteria, Desulfuromonadales, Desulfuromonadaceae, Pelobacteraceae, Pelobacter	586	974818	6	Unknown	1.61	0.0110772	0.00959235	0.0117635	0.0168169	0.00999243	0.0191151	1.08423	1.01697	1.00424
192	Deltaproteobacteria, Desulfobacterales, Desulfobulbaceae	1068	1721466	8	Unknown	2.86	0.793903	0.684673	0.74975	0.434728	1.08694	0.339323	0.0183073	0.0413579	0.0312213
193	Gammaproteobacteria	1202	1998271	8	Unknown	1.04	0.273343	0.558708	0.431655	0.666014	1.03771	0.333571	0.013768	0.035119	0.0192227
194	Alphaproteobacteria, Rhodobacterales, Rhodobacteraceae, Sulfitobacter sp. EE-36	692	1092305	9	Sulfitobacter sp. EE-36/sp. NAS-14.1 (60%)	0.56	0.835586	0.724031	0.500964	0.380338	0.826876	0.578062	0.0140716	0.0560489	0.0247158
195	Gammaproteobacteria	2045	2984670	15	Unknown	15.76	0.535264	0.582299	0.323192	0.176862	0.0891836	0.67072	0.0282683	0.0384595	0.0242268
196	marine Gammaproteobacteria HTCC2148	963	1466877	8	marine gamma proteobacteria HTCC2148 (63%)	10.5	0.938639	0.527391	0.680339	0.15987	0.20002	0.44888	0.0291232	0.0388937	0.0289381
197	Deltaproteobacteria, Desulfobacterales, Desulfobacteraceae	363	651720	1	Unknown	0	0.924277	0.954965	1.08647	0.261686	0.201259	0.785193	0.507356	0.771203	0.553706
198	Deltaproteobacteria, Desulfuromonadales, Desulfuromonadaceae, Pelobacteraceae, Pelobacter cabinolicus	204	313877	8	Pelobacter cabinolicus (88%)	0	0.0291171	0.0246986	0.0313707	0.0257129	0.0151694	0.0240752	0.571391	0.0491195	0.075239
199	marine Gammaproteobacteria HTCC2148	1366	2117234	13	marine gamma proteobacteria HTCC2148 (61%)	13.85	0.646537	0.601888	0.73283	0.182855	0.0853073	0.596421	0.0214754	0.0625519	0.0379684
200	Deltaproteobacteria, Desulfuromonadales, Desulfuromonadaceae, Pelobacteraceae, Pelobacter	320	535638	3	Unknown	0	0.0232445	0.0167328	0.0226251	0.0194637	0.0157662	0.0175088	0.734521	0.0102468	0.00488853
201	Deltaproteobacteria, Desulfobacterales	745	1221474	15	Unknown	3.92	0.885227	0.721612	0.786499	0.680531	0.447527	0.486422	0.0155269	0.0437327	0.021461
202	marine Gammaproteobacteria HTCC2148	947	1510454	16	marine gamma proteobacteria HTCC2148 (72%)	9.29	0.627703	0.439495	0.563946	0.347102	0.462146	1.0566	0.0191408	0.0427193	0.0261628
203	Deltaproteobacteria, Desulfovibrionales, Desulfovibrionaceae, Desulfovibrio salexigens	1120	1698349	12	Desulfovibrio salexigens (60%)	6.38	0.0199736	0.0152482	0.0196551	0.0372883	0.0260161	0.0303822	0.494591	0.366198	0.192706
204	Bacteroidetes, Flavobacteriia, Flavobacteriales, Flavobacteriaceae, Lacinutrix sp. 5H-3-7-4	2988	4504643	19	Lacinutrix sp. 5H-3-7-4 (85%)	44.51	0.464666	0.709766	0.857269	0.198213	0.161186	0.0671993	0.0107865	0.0282037	0.0320011
205	Deltaproteobacteria, Desulfobacterales, Desulfobacteraceae, Desulfosarcina cetonica	208	497887	2	Unknown	0	0.384729	0.420589	0.67205	0.143521	0.135203	0.369767	0.106464	0.200392	0.148127
206	Verrucomicrobia	832	1245743	3	Unknown	3.45	0.476273	0.424392	0.810523	0.233712	0.125771	0.614649	0.0268829	0.0424074	0.0190697
207	Gammaproteobacteria	558	1004030	15	Unknown	3.8	0.452684	0.657095	0.667077	0.225888	0.355611	0.952556	0.0179198	0.0593017	0.031936
208	Firmicutes, Clostridia	143	237568	2	Unknown	0	0.0218934	0.0244947	0.0278001	0.588255	0.0624011	0.0552536	0.64785	0.0421845	0.0209206
209	Deltaproteobacteria, Desulfuromonadales, Desulfuromonadaceae, Pelobacteraceae, Pelobacter	95	164195	0	Unknown	0	0.0259608	0.0116125	0.0203325	0.0287513	0.0185288	0.0145948	0.829662	1.10706	0.621468
210	Gammaproteobacteria	810	1196997	6	Unknown	4.47	0.325255	0.519765	0.386788	0.210702	0.0701016	0.775726	0.0174886	0.0562098	0.0319233
211	Gammaproteobacteria	484	734114	7	Unknown	0	0.334503	0.61997	0.577044	1.28045	0.974101	0.459597	0.0126299	0.0409726	0.0183663
212	Deltaproteobacteria, Desulfobacterales, Desulfobacteraceae, Desulfobacter	366	665201	4	Unknown	0	0.0100257	0.00990316	0.0104784	0.0170757	0.0101171	0.0206527	0.895207	1.02517	1.10757
213	Gammaproteobacteria	574	931085	6	Unknown	2.3	0.502649	0.694575	0.632117	0.670625	1.01787	0.773018	0.0171324	0.0430954	0.0386132
214	Deltaproteobacteria, Desulfuromonadales, Desulfuromonadaceae, Pelobacteraceae, Pelobacter cabinolicus	155	255176	1	Unknown	0	0.0100503	0.00963317	0.0150342	0.0444067	0.093882	0.044477	1.03566	0.946816	1.06061
215	Deltaproteobacteria, Desulfuromonadales, Desulfuromonadaceae, Pelobacteraceae, Pelobacter cabinolicus	100	179844	3	Pelobacter carbinolicus (85%)	0	0.0755528	0.0965485	0.0685262	0.0293859	0.0260908	0.0434658	0.552433	0.0679449	0.0171125
216	Deltaproteobacteria	1240	2017727	10	Unknown	15.74	0.214938	0.379324	0.413526	0.282936	0.466445	0.818585	0.0169228	0.0419622	0.0264967
217	Alphaproteobacteria, Rhodobacterales, Rhodobacteraceae, Roseobacter denitrificans	341	576618	7	Roseobacter denitrificans (64%)	1	0.672943	0.752613	0.942405	1.07026	0.847616	0.889437	0.0211396	0.0453582	0.026828
218	Deltaproteobacteria, Desulfuromonadales, Desulfuromonadaceae, Pelobacteraceae, Pelobacter	200	346414	0	Unknown	1.79	0.0104031	0.00768992	0.010167	0.0193325	0.00929312	0.025392	0.799953	1.19356	0.653129
219	Gammaproteobacteria	757	1179767	8	Unknown	4.27	0.725664	0.360302	0.640887	0.289245	0.453031	0.882284	0.0224624	0.0456969	0.0158398
220	Deltaproteobacteria	2402	3382008	17	Unknown	13.66	0.354132	0.741049	0.742335	0.228225	0.399373	0.0836729	0.0178393	0.0304046	0.0439483
221	Gammaproteobacteria	660	1081066	4	Unknown	2.59	0.458684	0.418727	0.596894	0.585771	0.908406	0.71777	0.01512	0.0412271	0.0227688
222	Deltaproteobacteria, Desulfovibrionales, Desulfovibrionaceae, Desulfovibrio salexigens	211	348862	3	Desulfovibrio salexigens (88%)	0	0.0162389	0.00971686	0.0154218	0.0162199	0.0117244	0.00753087	0.595382	0.315227	0.726906
223	Proteobacteria, Epsilonproteobacteria, Campylobacterales, Helicobacteraceae, Sulfurimonas	548	816553	8	Unknown	4.75	1.22684	0.930926	0.832779	0.204789	0.109968	0.0522	0.0116301	0.0347254	0.0235896
224	Proteobacteria, Epsilonproteobacteria, Campylobacterales, Helicobacteraceae, Sulfurovum	879	1281935	4	Unknown	3.57	0.767773	0.928457	0.771287	0.278735	0.181852	0.0483096	0.0080839	0.0298207	0.0180482
225	Deltaproteobacteria, Desulfuromonadales	358	599868	1	Unknown	1.75	0.0729574	0.190205	0.103139	0.042348	0.0323638	0.0602009	0.202272	0.224305	0.373889
226	Proteobacteria, Epsilonproteobacteria, Campylobacterales, Helicobacteraceae, Sulfurovum sp. NBC37-1	407	640654	4	unnamed Sulfurovum sp. NBC37-1 (69%)	0	1.15984	1.11225	1.1061	0.280682	0.25702	0.0934585	0.00935525	0.027432	0.0840504
227	Deltaproteobacteria, Desulfuromonadales, Desulfuromonadaceae, Pelobacteraceae, Pelobacter	590	930845	8	Unknown	4.97	0.0114231	0.0108842	0.0158871	0.0246118	0.0209335	0.0389768	0.915104	0.671649	0.840016
228	Gammaproteobacteria	1240	2726306	22	Unknown	15.44	0.668667	0.558771	0.531734	0.103747	0.0717266	0.404745	0.0630995	0.103705	0.0392958
229	Deltaproteobacteria, Desulfuromonadales, Desulfuromonadaceae, Pelobacteraceae, Pelobacter	500	825365	10	Unknown	4.69	0.0111868	0.0105292	0.0139369	0.0141917	0.00934213	0.0181432	0.972729	0.674577	1.03212
230	Deltaproteobacteria, Desulfobacterales, Desulfobacteraceae	315	459839	2	Unknown	2.11	0.604977	0.478784	0.649902	0.138428	0.193966	0.22693	0.0995085	0.0638066	0.0533508
231	Deltaproteobacteria, Desulfuromonadales, Desulfuromonadaceae, Desulfuromonas acetoxidans	1594	2384771	12	Desulfuromonas acetoxidans (72%)	17.91	0.0139885	0.0107226	0.0163683	0.0521865	0.0449517	0.0802225	0.600973	1.04802	1.31238
232	Deltaproteobacteria, Desulfuromonadales, Desulfuromonadaceae, Pelobacteraceae, Pelobacter carbinolicus DSM 2380	27	64285	0	Unknown	0	0.0169682	0.0134412	0.0137128	0.083023	0.00741453	0.0135684	0.872562	0.0669222	0.0131377
233	Deltaproteobacteria, Desulfobacterales, Desulfobacteraceae, Desulfococcus multivorans	309	461122	3	Unknown	0	0.894643	0.471724	0.426021	0.155986	0.3966	0.491101	0.0446906	0.0490728	0.0230082
234	Deltaproteobacteria, Desulfobacterales, Desulfobacteraceae, Desulfobacter	694	1141617	14	Unknown	2.69	0.0109723	0.00870467	0.0125835	0.0211914	0.0156798	0.0259412	0.933762	0.928678	1.29423
235	Acidobacteria	185	303837	0	Unknown	0	0.167935	0.296841	0.379341	0.0583469	0.0349156	0.158351	0.136288	0.3632	0.0831457
236	Deltaproteobacteria, Desulfobacterales	1619	2262841	12	Unknown	6.61	0.326117	0.434425	0.419913	0.522131	1.06506	0.117251	0.00849327	0.0278932	0.0185678
237	Deltaproteobacteria, Desulfuromonadales, Desulfuromonadaceae, Pelobacteraceae, Pelobacter	429	747739	3	Unknown	4.17	0.00910395	0.00754022	0.0110908	0.0273947	0.0137344	0.0234127	0.925346	0.636812	1.47377
238	Euryarchaeota, Methanomicrobia, Methanosarcinales, Methanosarcinaceae, Methanococcoides burtonii DSM 6242	168	272896	1	Unknown	0	0.0127461	0.0119353	0.0125432	2.32943	1.79616	0.938465	0.112119	0.240197	0.253916
239	Deltaproteobacteria, Desulfuromonadales, Desulfuromonadaceae, Pelobacteraceae, Pelobacter acetylenicus	1089	1606046	5	Unknown	0.16	0.0281106	0.0216157	0.0291377	0.0354134	0.0277949	0.0384802	0.316055	0.796448	0.303362
240	Deltaproteobacteria, Desulfobacterales, Desulfobulbaceae	374	653928	6	Unknown	2.59	0.919455	0.913165	0.636582	1.0497	1.11095	0.41132	0.00847064	0.0434752	0.0492202
241	Deltaproteobacteria, Desulfobacterales, Desulfobacteraceae	5949	7862880	25	Unknown	106.98	0.402134	0.709125	0.35733	0.135128	0.115779	0.137721	0.00650841	0.0424478	0.0292997
242	Deltaproteobacteria, Desulfobacterales, Desulfobacteraceae	452	698940	1	Unknown	0.63	0.508175	0.39639	0.278059	0.0675099	0.0699476	0.630734	0.0360085	0.0480332	0.0925546
243	Unknown	172	261260	0	Unknown	0	0.198945	0.365126	0.397083	0.051364	0.0437824	0.406793	0.0711928	0.2676	0.0600997
244	Deltaproteobacteria, Desulfovibrionales, Desulfovibrionaceae, Desulfovibrio salexigens	836	1139812	4	Desulfovibrio salexigens (76%)	2.79	0.0272548	0.0157698	0.0265412	0.0277661	0.0204268	0.0296944	0.356565	0.107357	0.467501
245	Deltaproteobacteria, Desulfuromonadales, Desulfuromonadaceae, Pelobacteraceae, Pelobacter	382	595092	6	Unknown	0	0.0162953	0.0115089	0.0188779	0.0539724	0.047603	0.0949065	0.580237	0.321362	0.75536
246	Deltaproteobacteria, Desulfobacterales, Desulfobacteraceae	952	1419355	7	Unknown	3.45	0.788825	0.423308	0.448896	0.490612	1.13012	0.284224	0.00870274	0.0305846	0.0237959
247	Deltaproteobacteria, Desulfuromonadales	801	1206899	5	Unknown	1.75	0.30938	0.546844	0.490159	0.0889789	0.0552501	0.289687	0.0416067	0.184601	0.0873295
248	Gammaproteobacteria	1956	2788128	12	Unknown	13.36	0.2688	0.597876	0.328188	0.0993946	0.170926	0.548378	0.0482603	0.071931	0.0411593
249	Euryarchaeota, Methanomicrobia, Methanosarcinales, Methanosarcinaceae, Methanococcoides	454	1278038	23	Unknown	0.93	0.0297554	0.0262175	0.0310057	0.0469536	0.291951	0.635104	0.0149656	0.855038	0.685663
250	Virus (Pelobacter)	237	455058	0	Unknown	0	0.0240739	0.0163909	0.0224983	0.029319	0.00913527	0.0141046	0.980909	0.00704136	0.00419889
251	Deltaproteobacteria, Desulfobacterales	1256	1834755	13	Unknown	7.74	0.395139	0.540482	0.841506	0.437352	0.923023	0.245809	0.0147436	0.0257582	0.0330542
252	Deltaproteobacteria, Desulfuromonadales, Desulfuromonadaceae, Pelobacteraceae, Pelobacter acetylenicus	287	506154	1	Unknown	1.75	0.0107179	0.00918928	0.0141889	0.0212089	0.0176227	0.0276743	0.694805	0.734799	1.17038
253	Deltaproteobacteria, Desulfuromonadales	833	1161506	5	Unknown	3.45	0.0443859	0.0295778	0.0450377	0.183759	0.123539	0.0767528	0.319277	0.546881	0.0544163
254	Gammaproteobacteria	1219	1771607	13	Unknown	9.37	0.16534	0.542141	0.580243	0.280171	0.152088	0.594348	0.0164032	0.058267	0.0272736
255	Deltaproteobacteria, Desulfuromonadales, Desulfuromonadaceae, Pelobacteraceae, Pelobacter	407	709744	8	Unknown	0.67	0.00961633	0.00756044	0.0100959	0.0183798	0.0155335	0.030589	1.08336	1.27568	1.11004
256	Deltaproteobacteria, Desulfovibrionales, Desulfovibrionaceae, Desulfovibrio salexigens	721	1234633	13	Desulfovibrio salexigens (74%)	5.74	0.0136023	0.0111776	0.015573	0.0134814	0.0119322	0.015573	0.62391	0.340118	0.678891
257	Deltaproteobacteria, Desulfuromonadales	217	365754	2	Unknown	0	0.101786	0.150469	0.113881	0.0338352	0.0486338	0.0406961	0.251409	0.186693	0.330843
258	Actinobacteria, Actinobacteridae, Actinomycetales	136	218131	1	Unknown	0	0.292649	0.262179	0.296733	0.0258009	0.0174416	0.0488901	0.0802904	0.328587	0.0374515
259	Deltaproteobacteria, Desulfuromonadales	121	220104	1	Unknown	0	0.214688	0.144952	0.162098	0.0371406	0.0365279	0.147092	0.289946	0.348295	0.336983
260	Deltaproteobacteria, Desulfuromonadales, Desulfuromonadaceae, Desulfuromonas acetoxidans DSM 684	1239	1754599	5	Unknown	0.47	0.031002	0.0229212	0.0322298	0.0306507	0.026471	0.0299165	0.171126	0.704564	0.189857
261	Deltaproteobacteria, Desulfuromonadales, Desulfuromonadaceae, Pelobacteraceae, Pelobacter	146	243472	0	Unknown	0	0.0131603	0.0131624	0.01838	0.0328997	0.0394405	0.0228406	0.944341	1.0842	0.809872
262	Acidobacteria, Thermoanaerobaculum aquaticum	543	830929	2	Unknown	1.88	0.389125	0.531077	0.413801	0.116943	0.214959	0.658296	0.0187013	0.0516619	0.103457
263	Deltaproteobacteria, Desulfobacterales, Desulfobacteraceae	282	413596	4	Unknown	0	0.579618	0.590853	0.532013	0.189076	0.140035	0.0419807	0.0444659	0.0506397	0.07649
264	Deltaproteobacteria, Desulfuromonadales, Desulfuromonadaceae, Pelobacteraceae, Pelobacter	762	1224844	3	Unknown	5.9	0.0180938	0.0153399	0.0227433	0.0188392	0.012771	0.0138824	0.560115	0.322315	0.511392
265	Deltaproteobacteria, Desulfobacterales, Desulfobacteraceae	222	428238	3	Unknown	0	0.202169	0.246755	0.269433	0.0571018	0.0360569	0.259758	0.175854	0.394034	0.0974942
266	Acidobacteria	473	746834	1	Unknown	5.26	0.178173	0.315572	0.194578	0.0505123	0.027557	0.0806463	0.158956	0.338927	0.107367
267	Euryarchaeota, Methanomicrobia, Methanosarcinales, Methanosarcinaceae, Methanococcoides burtonii	1182	1836990	15	Methanococcoides butonii (67%)	10.51	0.0173221	0.0135134	0.0178608	0.945439	0.652515	1.10387	0.534666	0.736222	0.657188
268	Acidobacteria, Thermoanaerobaculum aquaticum	301	496966	3	Unknown	0	0.499596	0.473588	0.437303	0.0965363	0.168035	0.658773	0.0807389	0.108002	0.0373392
269	Euryarchaeota, Methanomicrobia, Methanosarcinales, Methanosarcinaceae, Methanococcoides methylutens MM1	254	399720	1	Unknown	0	0.0273626	0.0254378	0.0411204	0.518045	0.39306	0.816126	0.696057	0.798745	1.16115
270	Deltaproteobacteria, Desulfuromonadales, Desulfuromonadaceae, Malonomonas rubra	99	177918	3	Unknown	0	0.0527844	0.0701728	0.153269	0.0256486	0.0494271	0.0262857	0.228231	0.368705	0.229213
