# Supplementary material for: Deltaproteobacteria (Pelobacter) and Methanococcoides are responsible for choline-dependent methanogenesis in a coastal saltmarsh sediment
Source: ISME J. 2018 Sep 11;13(2):277–89. doi: 10.1038/s41396-018-0269-8 (PMC6331629; doi:10.1038/s41396-018-0269-8)
Supplement: Supplementary file 4 — supplementary table 3 [file 41396_2018_269_MOESM4_ESM.xlsx]

## Sheet: Sheet2
	Time point			0			1						2						3
	Carbon			N/A			12C			13C			12C			13C			12C			13C
Taxon	Av. dissim	Contrib. %	Cumulative %	light	heavy	unfractionated	light	heavy	unfractionated	light	heavy	unfractionated	light	heavy	unfractionated	light	heavy	unfractionated	light	heavy	unfractionated	light	heavy	unfractionated
Proteobacteria, Deltaproteobacteria, Desulfuromonadales, Pelobacteraceae	8.881	18.95	18.95	0.000568	0.000715	0.000229	0.0183	0.0252	0.0208	0.000458	0.439	0.0246	0.0854	0.102	0.0464	0.000568	0.323	0.0746	0.283	0.145	0.122	0.000779	0.663	0.117
Proteobacteria, Epsilonproteobacteria, Campylobacterales, Helicobacteraceae	8.492	18.12	37.06	0.363	0.216	0.459	0.277	0.128	0.356	0.258	0.0283	0.394	0.133	0.0496	0.316	0.297	0.00168	0.136	0.0749	0.133	0.168	0.253	0.00417	0.22
Proteobacteria, Deltaproteobacteria, Desulfuromonadales, Desulfuromonadaceae, Desulfuromonas	5.479	11.69	48.75	4.58e-05	5.5e-05	4.58e-05	0.0254	0.0438	0.00666	0.000321	0.179	0.00372	0.177	0.191	0.0175	0.00116	0.504	0.162	0.0337	0.0468	0.0189	0.000202	0.0829	0.0211
Archaea, Euryarchaeota, Methanomicrobia, Methanosarcinales, Methanosarcinaceae, Methanococcoides	5.089	10.86	59.61	0	9.17e-06	0	0.0989	0.136	0.0128	0.0122	0.0999	0.0325	0.162	0.326	0.0858	0.0197	0.0474	0.197	0.0946	0.162	0.253	0.0221	0.0497	0.12
Proteobacteria, Deltaproteobacteria, Desulfobacterales, Desulfobulbaceae	1.685	3.595	63.2	0.0736	0.0732	0.0726	0.0921	0.0736	0.0956	0.11	0.0482	0.098	0.0705	0.0417	0.0886	0.0882	0.00627	0.0593	0.0512	0.0541	0.0486	0.0892	0.0106	0.0663
Proteobacteria, Deltaproteobacteria, Desulfobacterales, Desulfobacteraceae, Desulfococcus	1.316	2.807	66.01	0.0591	0.0634	0.0254	0.0615	0.0514	0.0325	0.0695	0.0113	0.0332	0.0412	0.0233	0.0258	0.0817	0.000999	0.033	0.0196	0.0251	0.0224	0.0498	0.00242	0.0313
Proteobacteria, Gammaproteobacteria, Marinicellales, Marinicellaceae	1.185	2.527	68.53	0.0487	0.0417	0.0423	0.038	0.0335	0.0467	0.0595	0.00685	0.0412	0.0204	0.013	0.0446	0.0528	0.000403	0.0241	0.0462	0.0204	0.0314	0.0705	0.00176	0.034
Bacteroidetes, Bacteroidia, Bacteroidales	1.107	2.361	70.9	0.0462	0.0352	0.0223	0.0503	0.032	0.0348	0.046	0.00588	0.0258	0.0328	0.013	0.0308	0.0734	0.000632	0.028	0.0195	0.0287	0.0314	0.0632	0.00185	0.0334
Proteobacteria, Gammaproteobacteria, Chromatiales	1.012	2.158	73.05	0.0412	0.0513	0.0429	0.0289	0.0342	0.0478	0.0507	0.00796	0.0392	0.0183	0.0135	0.0333	0.0443	0.000605	0.023	0.0379	0.0256	0.0237	0.0504	0.00175	0.0301
Proteobacteria, Deltaproteobacteria, Desulfuromonadales, Desulfuromonadaceae	0.8579	1.83	74.88	0.0557	0.053	0.0562	0.0503	0.0486	0.0553	0.0562	0.0596	0.048	0.0522	0.0472	0.051	0.0493	0.0452	0.0407	0.0639	0.0365	0.0423	0.079	0.0188	0.0462
Proteobacteria, Deltaproteobacteria, Desulfobacterales, Desulfobacteraceae	0.7759	1.655	76.54	0.038	0.0457	0.0137	0.0391	0.0502	0.0219	0.0351	0.0163	0.0191	0.0331	0.0269	0.0161	0.0369	0.00243	0.0273	0.0248	0.0308	0.021	0.0316	0.00591	0.0254
Acidobacteria, OS-K	0.6973	1.488	78.03	0.00829	0.0259	0.0272	0.00703	0.0297	0.0261	0.0208	0.00514	0.0263	0.00538	0.00651	0.0299	0.00521	0.000357	0.0126	0.0311	0.0149	0.0211	0.018	0.00154	0.0235
Proteobacteria, Deltaproteobacteria, Desulfobacterales, Desulfobacteraceae, Desulfobacter	0.6548	1.397	79.42	9.17e-06	0.000119	1.83e-05	0.00109	0.00226	0.000422	0.00011	0.0181	0.000825	0.00483	0.00632	0.00229	7.33e-05	0.0217	0.00706	0.00784	0.0201	0.0192	0.00011	0.0477	0.0127
Proteobacteria, Gammaproteobacteria, Thiotrichales, Piscirickettsiaceae,	0.5628	1.201	80.62	0.0184	0.0313	0.0226	0.0133	0.0258	0.0241	0.024	0.00435	0.0178	0.0102	0.00791	0.0161	0.0173	0.000266	0.0117	0.0235	0.0172	0.0137	0.0246	0.000944	0.0158
Proteobacteria, Gammaproteobacteria, Alteromonadales, OM60	0.5251	1.12	81.74	0.0216	0.0286	0.019	0.014	0.0223	0.0212	0.0238	0.00466	0.0169	0.00989	0.00752	0.0147	0.0177	0.000247	0.012	0.0242	0.0104	0.0136	0.0254	0.000953	0.0163
Proteobacteria, Deltaproteobacteria, Desulfovibrionales, Desulfovibrionaceae, Desulfovibrio	0.4212	0.8985	82.64	1.83e-05	6.42e-05	0.00161	0.000412	0.000852	0.000165	3.67e-05	0.00139	0.000147	0.0056	0.00583	0.000999	6.42e-05	0.0263	0.00706	0.0114	0.0206	0.00839	3.67e-05	0.0168	0.00475
Proteobacteria, Deltaproteobacteria, Desulfobacterales, Desulfobacteraceae, Desulfosarcina	0.4182	0.8922	83.53	0.0233	0.0199	0.0129	0.0224	0.0184	0.0157	0.022	0.00533	0.014	0.0137	0.00834	0.0138	0.0199	0.000706	0.012	0.0105	0.00924	0.00928	0.0206	0.00152	0.0128
Actinobacteria, Acidimicrobiia, Acidimicrobiales, koll13	0.3723	0.7942	84.33	0.0053	0.0206	0.0149	0.00371	0.0194	0.0076	0.0136	0.00317	0.0113	0.00302	0.00286	0.0101	0.00383	0.000156	0.00422	0.0119	0.00609	0.00591	0.00958	0.000559	0.00943
Proteobacteria, Epsilonproteobacteria, Campylobacterales, Helicobacteraceae, Sulfurimonas	0.3546	0.7564	85.09	0.0317	0.0282	0.00221	0.00727	0.00654	0.00203	0.00476	0.000632	0.00106	0.00342	0.00218	0.000467	0.00649	7.33e-05	0.00284	0.00114	0.00185	0.00162	0.00215	0.00011	0.00159
Firmicutes, Clostridia, Clostridiales, Dehalobacteriaceae, Dehalobacterium	0.2877	0.6138	85.7	0	0	0	0	0	0	9.17e-06	0	0	0	0	0	0	0	0	9.17e-06	0	0	9.16e-05	0.0513	0.0104
